# Supplementary material for: 1-(1-Benzofuran-2-yl)-3-(4-chloro­phen­yl)prop-2-en-1-one
Source: Acta Crystallogr Sect E Struct Rep Online. 2010 Jan 30;66(Pt 2):o466. doi: 10.1107/S1600536810003004 (PMC2979897; doi:10.1107/S1600536810003004)
Supplement: Supplementary file 1 [file e-66-0o466-sup1.cif]

##############################################################################
###                                                                        ###
###        Electronic paper (Acta Crystallographica Section E)             ###
###                                                                        ###
##############################################################################
#                                                                            #
# This CIF contains the data in a paper accepted for publication in Acta     #
# Crystallographica Section E. It conforms to the requirements of Notes      #
# for Authors for Section E, and has been peer reviewed under the auspices   #
# of the IUCr Commission on Journals.                                        #
#                                                                            #
# Full details of the Crystallographic Information File format               #
# are given in the paper "The Crystallographic Information File (CIF):       #
# a New Standard Archive File for Crystallography" by S. R. Hall, F. H.      #
# Allen and I. D. Brown [Acta Cryst. (1991), A47, 655-685].                  #
#                                                                            #
# The current version of the core CIF dictionary is obtainable from          #
# ftp://ftp.iucr.org/pub/cif_core.dic. The current version number is 2.4.    #
#                                                                            #
# Software is freely available for graphical display of the structure(s) in  #
# this CIF.  For information consult the CIF home page http://www.iucr.org/  #
# cif/home.html                                                              #
#                                                                            #
# This file may be used for bona fide research purposes within the           #
# scientific community so long as proper attribution is given to the journal # 
# article from which it was obtained.                                        #
#                                                                            #
##############################################################################
                                             
data_global
_audit_creation_method     'SHELXL-97'
_journal_data_validation_number     ?
_journal_date_recd_electronic     2010-01-22
_journal_date_accepted     2010-01-25
_journal_name_full     'Acta Crystallographica, Section E'
_journal_year     2010
_journal_volume     66
_journal_issue      2
_journal_page_first     o466
_journal_page_last     o466
_journal_paper_category     QO
_journal_coeditor_code     CI5024
_publ_contact_author_name
;
 'H. C. Devarajegowda'
;
_publ_contact_author_address
;
Department of Physics
Yuvaraja's College (Constituent College)
University of Mysore Mysore
Karnataka  INDIA
;
_publ_contact_author_email     'devarajegowda@yahoo.com'
_publ_contact_author_fax     '+91 0821 2419292'
_publ_contact_author_phone     '+91 0821 2518101'
_publ_section_title
;
1-(1-Benzofuran-2-yl)-3-(4-chlorophenyl)prop-2-en-1-one
;
loop_
    _publ_author_name
    _publ_author_address
    'S. Jeyaseelan'
;
Department of Physics
Yuvaraja's College (Constituent College)
University of Mysore
Mysore 570 005
Karnataka, India
;
    'H. C. Devarajegowda'
;
Department of Physics
Yuvaraja's College (Constituent College)
University of Mysore
Mysore 570 005
Karnataka, India
;
    'G. Venkatarama'
;
Department of Physics
Yuvaraja's College (Constituent College)
University of Mysore
Mysore 570 005
Karnataka, India
;
    'M. Vinduvahini'
;
Department of Physics
Sri D. Devaraj urs. First Grade College
Hunsur 571 105
Karnataka, India
;
    'Alphonsus D'souza'
;
Department of Chemistry
St. Philomena's College
Mysore 570 015
Karnataka, India
;
data_I
_audit_creation_method     SHELXL-97
_chemical_name_systematic
;
1-(1-Benzofuran-2-yl)-3-(4-chlorophenyl)prop-2-en-1-one
;
_chemical_name_common     ?
_chemical_formula_moiety     'C17 H11 Cl O2'
_chemical_formula_sum     'C17 H11 Cl O2'
_chemical_formula_iupac     'C17 H11 Cl O2'
_chemical_formula_weight     282.71
_chemical_melting_point     '398'
_symmetry_cell_setting     Monoclinic
_symmetry_space_group_name_H-M     'P 21/c'
_symmetry_space_group_name_Hall     '-P 2ybc'
loop_
    _symmetry_equiv_pos_as_xyz
    'x, y, z'
    '-x, y+1/2, -z+1/2'
    '-x, -y, -z'
    'x, -y-1/2, z-1/2'
_cell_length_a     15.9034(12)
_cell_length_b     14.1393(12)
_cell_length_c     5.9572(5)
_cell_angle_alpha     90.00
_cell_angle_beta     93.039(4)
_cell_angle_gamma     90.00
_cell_volume     1337.67(19)
_cell_formula_units_Z     4
_cell_measurement_reflns_used     3323
_cell_measurement_theta_min     1.28
_cell_measurement_theta_max     28.35
_cell_measurement_temperature     293(2)
_exptl_crystal_description     plate
_exptl_crystal_colour     white
_exptl_crystal_size_max     0.22
_exptl_crystal_size_mid     0.20
_exptl_crystal_size_min     0.10
_exptl_crystal_density_diffrn     1.404
_exptl_crystal_density_meas     ?
_exptl_crystal_density_method     'not measured'
_exptl_crystal_F_000     584
_exptl_absorpt_coefficient_mu     0.283
_exptl_absorpt_correction_type     multi-scan
_exptl_absorpt_process_details     '(SADABS; Sheldrick, 2004)'
_exptl_absorpt_correction_T_min     0.940
_exptl_absorpt_correction_T_max     0.972
_exptl_special_details
;
 ?
;
_diffrn_ambient_temperature     293(2)
_diffrn_radiation_type     MoK\a
_diffrn_radiation_wavelength     0.71073
_diffrn_radiation_source     'fine-focus sealed tube'
_diffrn_radiation_monochromator     graphite
_diffrn_measurement_device_type     'Bruker SMART CCD area-detector'
_diffrn_measurement_method     '\w and \f scans'
_diffrn_detector_area_resol_mean     ?
_diffrn_reflns_number     12871
_diffrn_reflns_av_R_equivalents     0.0264
_diffrn_reflns_av_sigmaI/netI     0.0212
_diffrn_reflns_theta_min     1.28
_diffrn_reflns_theta_max     28.35
_diffrn_reflns_theta_full     25.00
_diffrn_measured_fraction_theta_max     0.997
_diffrn_measured_fraction_theta_full     1.000
_diffrn_reflns_limit_h_min     -21
_diffrn_reflns_limit_h_max     20
_diffrn_reflns_limit_k_min     -18
_diffrn_reflns_limit_k_max     18
_diffrn_reflns_limit_l_min     -7
_diffrn_reflns_limit_l_max     7
_diffrn_reflns_reduction_process
;
;
_diffrn_standards_number     0
_diffrn_standards_interval_count     -
_diffrn_standards_interval_time     -
_diffrn_standards_decay_%     ?
_refine_special_details
;
 Refinement of F^2^ against ALL reflections.  The weighted R-factor wR and
 goodness of fit S are based on F^2^, conventional R-factors R are based
 on F, with F set to zero for negative F^2^. The threshold expression of
 F^2^ > 2sigma(F^2^) is used only for calculating R-factors(gt) etc. and is
 not relevant to the choice of reflections for refinement.  R-factors based
 on F^2^ are statistically about twice as large as those based on F, and R-
 factors based on ALL data will be even larger.
;
_reflns_number_total     3323
_reflns_number_gt     2665
_reflns_threshold_expression     I>2\s(I)
_refine_ls_structure_factor_coef     Fsqd
_refine_ls_matrix_type     full
_refine_ls_R_factor_all     0.0517
_refine_ls_R_factor_gt     0.0403
_refine_ls_wR_factor_gt     0.1059
_refine_ls_wR_factor_ref     0.1150
_refine_ls_goodness_of_fit_ref     1.024
_refine_ls_restrained_S_all     1.024
_refine_ls_number_reflns     3323
_refine_ls_number_parameters     182
_refine_ls_number_restraints     0
_refine_ls_hydrogen_treatment     constr
_refine_ls_weighting_scheme     calc
_refine_ls_weighting_details
         'calc w=1/[\s^2^(Fo^2^)+(0.0527P)^2^+0.3221P] where P=(Fo^2^+2Fc^2^)/3'
_atom_sites_solution_hydrogens     geom
_atom_sites_solution_primary     direct
_atom_sites_solution_secondary     difmap
_refine_ls_shift/su_max     0.001
_refine_ls_shift/su_mean     0.000
_refine_diff_density_max     0.208
_refine_diff_density_min     -0.236
_refine_ls_extinction_method     'SHELXL97 (Sheldrick, 2008)'
_refine_ls_extinction_coef     0.0117(16)
_refine_ls_extinction_expression
                                  'Fc^*^=kFc[1+0.001xFc^2^\l^3^/sin(2\q)]^-1/4^'
loop_
    _atom_type_symbol
    _atom_type_description
    _atom_type_scat_dispersion_real
    _atom_type_scat_dispersion_imag
    _atom_type_scat_source
    'C' 'C' 0.0033 0.0016
                         'International Tables Vol C Tables 4.2.6.8 and 6.1.1.4'
    'H' 'H' 0.0000 0.0000
                         'International Tables Vol C Tables 4.2.6.8 and 6.1.1.4'
    'O' 'O' 0.0106 0.0060
                         'International Tables Vol C Tables 4.2.6.8 and 6.1.1.4'
    'Cl' 'Cl' 0.1484 0.1585
                         'International Tables Vol C Tables 4.2.6.8 and 6.1.1.4'
    'N' 'N' 0.0061 0.0033
                         'International Tables Vol C Tables 4.2.6.8 and 6.1.1.4'
_computing_data_collection     'SMART (Bruker, 2001)'
_computing_cell_refinement     'SAINT (Bruker, 2001)'
_computing_data_reduction     'SAINT (Bruker, 2001)'
_computing_structure_solution     'SHELXS97 (Sheldrick, 2008)'
_computing_structure_refinement     'SHELXL97 (Sheldrick, 2008)'
_computing_molecular_graphics     'ORTEP-3 (Farrugia, 1997)'
_computing_publication_material     'SHELXL97 (Sheldrick, 2008)'
loop_
    _atom_site_type_symbol
    _atom_site_label
    _atom_site_fract_x
    _atom_site_fract_y
    _atom_site_fract_z
    _atom_site_U_iso_or_equiv
    _atom_site_adp_type
    _atom_site_calc_flag
    _atom_site_refinement_flags
    _atom_site_occupancy
    _atom_site_disorder_assembly
    _atom_site_disorder_group
    C C1 1.22464(9) 0.64723(11) 0.5466(3) 0.0508(4) Uani d . 1 . .
    H H1 1.1909 0.6671 0.4232 0.061 Uiso calc R 1 . .
    C C2 1.31402(10) 0.64001(11) 0.5583(2) 0.0497(3) Uani d . 1 . .
    C C3 1.37837(12) 0.65858(13) 0.4117(3) 0.0628(4) Uani d . 1 . .
    H H3 1.3660 0.6820 0.2679 0.075 Uiso calc R 1 . .
    C C4 1.45972(12) 0.64125(15) 0.4865(3) 0.0717(5) Uani d . 1 . .
    H H4 1.5031 0.6535 0.3920 0.086 Uiso calc R 1 . .
    C C5 1.47890(11) 0.60577(15) 0.7004(3) 0.0692(5) Uani d . 1 . .
    H H5 1.5349 0.5939 0.7447 0.083 Uiso calc R 1 . .
    C C6 1.41797(10) 0.58781(13) 0.8476(3) 0.0595(4) Uani d . 1 . .
    H H6 1.4311 0.5644 0.9911 0.071 Uiso calc R 1 . .
    C C7 1.33559(9) 0.60625(11) 0.7727(2) 0.0485(3) Uani d . 1 . .
    C C8 1.19823(9) 0.62016(11) 0.7456(3) 0.0517(4) Uani d . 1 . .
    C C9 1.11355(10) 0.61170(12) 0.8310(3) 0.0540(4) Uani d . 1 . .
    C C10 1.04368(10) 0.62421(13) 0.6625(3) 0.0560(4) Uani d . 1 . .
    H H10 1.0546 0.6508 0.5242 0.067 Uiso calc R 1 . .
    C C11 0.96572(9) 0.59891(11) 0.7013(3) 0.0493(3) Uani d . 1 . .
    H H11 0.9572 0.5719 0.8407 0.059 Uiso calc R 1 . .
    C C12 0.89149(8) 0.60906(10) 0.5471(2) 0.0440(3) Uani d . 1 . .
    C C13 0.81273(9) 0.58296(11) 0.6193(2) 0.0480(3) Uani d . 1 . .
    H H13 0.8090 0.5549 0.7596 0.058 Uiso calc R 1 . .
    C C14 0.74015(9) 0.59803(11) 0.4862(3) 0.0501(3) Uani d . 1 . .
    H H14 0.6879 0.5812 0.5368 0.060 Uiso calc R 1 . .
    C C15 0.74645(9) 0.63839(11) 0.2773(2) 0.0473(3) Uani d . 1 . .
    C C16 0.82376(9) 0.66272(11) 0.1978(2) 0.0493(3) Uani d . 1 . .
    H H16 0.8271 0.6888 0.0553 0.059 Uiso calc R 1 . .
    C C17 0.89576(9) 0.64786(11) 0.3322(2) 0.0489(3) Uani d . 1 . .
    H H17 0.9479 0.6638 0.2792 0.059 Uiso calc R 1 . .
    O O1 1.26490(6) 0.59456(8) 0.89122(17) 0.0552(3) Uani d . 1 . .
    O O2 1.10294(8) 0.59470(11) 1.0286(2) 0.0755(4) Uani d . 1 . .
    Cl Cl1 0.65624(3) 0.66004(4) 0.10847(8) 0.06940(17) Uani d . 1 . .
loop_
    _atom_site_aniso_label
    _atom_site_aniso_U_11
    _atom_site_aniso_U_22
    _atom_site_aniso_U_33
    _atom_site_aniso_U_12
    _atom_site_aniso_U_13
    _atom_site_aniso_U_23
    C1 0.0515(8) 0.0488(8) 0.0506(8) 0.0031(6) -0.0110(6) 0.0007(6)
    C2 0.0542(8) 0.0455(8) 0.0481(8) 0.0008(6) -0.0081(6) -0.0025(6)
    C3 0.0775(11) 0.0621(10) 0.0489(8) 0.0026(8) 0.0042(8) 0.0027(7)
    C4 0.0633(11) 0.0824(13) 0.0706(11) -0.0021(9) 0.0149(9) -0.0053(10)
    C5 0.0491(8) 0.0854(13) 0.0723(11) 0.0035(8) -0.0041(8) -0.0112(10)
    C6 0.0537(8) 0.0719(11) 0.0515(8) 0.0067(8) -0.0108(7) -0.0022(8)
    C7 0.0486(7) 0.0495(8) 0.0466(7) -0.0014(6) -0.0050(6) -0.0008(6)
    C8 0.0480(7) 0.0488(8) 0.0567(8) 0.0013(6) -0.0114(6) -0.0001(7)
    C9 0.0519(8) 0.0550(9) 0.0541(9) -0.0010(7) -0.0061(6) 0.0060(7)
    C10 0.0483(8) 0.0646(10) 0.0544(9) 0.0013(7) -0.0038(6) 0.0095(7)
    C11 0.0496(7) 0.0517(8) 0.0462(7) 0.0034(6) -0.0015(6) 0.0019(6)
    C12 0.0445(7) 0.0425(7) 0.0450(7) 0.0025(6) 0.0014(5) -0.0011(6)
    C13 0.0502(7) 0.0496(8) 0.0444(7) -0.0016(6) 0.0041(6) 0.0045(6)
    C14 0.0442(7) 0.0533(9) 0.0530(8) -0.0057(6) 0.0052(6) 0.0002(7)
    C15 0.0456(7) 0.0467(8) 0.0490(7) -0.0011(6) -0.0042(6) -0.0034(6)
    C16 0.0529(8) 0.0536(8) 0.0414(7) -0.0046(6) 0.0013(6) 0.0026(6)
    C17 0.0444(7) 0.0559(9) 0.0468(7) -0.0025(6) 0.0061(6) -0.0008(6)
    O1 0.0499(6) 0.0655(7) 0.0491(6) 0.0006(5) -0.0073(4) 0.0076(5)
    O2 0.0602(7) 0.1083(11) 0.0573(7) -0.0042(7) -0.0050(5) 0.0175(7)
    Cl1 0.0526(2) 0.0844(3) 0.0690(3) -0.00645(19) -0.01679(19) 0.0098(2)
_geom_special_details
;
 All esds (except the esd in the dihedral angle between two l.s. planes)
 are estimated using the full covariance matrix.  The cell esds are taken
 into account individually in the estimation of esds in distances, angles
 and torsion angles; correlations between esds in cell parameters are only
 used when they are defined by crystal symmetry.  An approximate (isotropic)
 treatment of cell esds is used for estimating esds involving l.s. planes.
;
loop_
    _geom_bond_atom_site_label_1
    _geom_bond_atom_site_label_2
    _geom_bond_site_symmetry_2
    _geom_bond_distance
    _geom_bond_publ_flag
    C1 C8 . 1.335(2) ?
    C1 C2 . 1.423(2) ?
    C1 H1 . 0.93 ?
    C2 C7 . 1.389(2) ?
    C2 C3 . 1.405(2) ?
    C3 C4 . 1.368(3) ?
    C3 H3 . 0.93 ?
    C4 C5 . 1.388(3) ?
    C4 H4 . 0.93 ?
    C5 C6 . 1.365(3) ?
    C5 H5 . 0.93 ?
    C6 C7 . 1.386(2) ?
    C6 H6 . 0.93 ?
    C7 O1 . 1.3690(18) ?
    C8 O1 . 1.3820(17) ?
    C8 C9 . 1.469(2) ?
    C9 O2 . 1.2216(19) ?
    C9 C10 . 1.468(2) ?
    C10 C11 . 1.323(2) ?
    C10 H10 . 0.93 ?
    C11 C12 . 1.4641(19) ?
    C11 H11 . 0.93 ?
    C12 C13 . 1.3954(19) ?
    C12 C17 . 1.398(2) ?
    C13 C14 . 1.382(2) ?
    C13 H13 . 0.93 ?
    C14 C15 . 1.377(2) ?
    C14 H14 . 0.93 ?
    C15 C16 . 1.384(2) ?
    C15 Cl1 . 1.7352(15) ?
    C16 C17 . 1.378(2) ?
    C16 H16 . 0.93 ?
    C17 H17 . 0.93 ?
loop_
    _geom_angle_atom_site_label_1
    _geom_angle_atom_site_label_2
    _geom_angle_atom_site_label_3
    _geom_angle_site_symmetry_1
    _geom_angle_site_symmetry_3
    _geom_angle
    _geom_angle_publ_flag
    C8 C1 C2 . . 107.24(13) ?
    C8 C1 H1 . . 126.4 ?
    C2 C1 H1 . . 126.4 ?
    C7 C2 C3 . . 118.89(14) ?
    C7 C2 C1 . . 105.49(14) ?
    C3 C2 C1 . . 135.61(15) ?
    C4 C3 C2 . . 118.14(16) ?
    C4 C3 H3 . . 120.9 ?
    C2 C3 H3 . . 120.9 ?
    C3 C4 C5 . . 121.44(17) ?
    C3 C4 H4 . . 119.3 ?
    C5 C4 H4 . . 119.3 ?
    C6 C5 C4 . . 121.88(17) ?
    C6 C5 H5 . . 119.1 ?
    C4 C5 H5 . . 119.1 ?
    C5 C6 C7 . . 116.70(16) ?
    C5 C6 H6 . . 121.7 ?
    C7 C6 H6 . . 121.7 ?
    O1 C7 C6 . . 126.81(14) ?
    O1 C7 C2 . . 110.25(12) ?
    C6 C7 C2 . . 122.94(15) ?
    C1 C8 O1 . . 111.44(14) ?
    C1 C8 C9 . . 131.92(14) ?
    O1 C8 C9 . . 116.62(14) ?
    O2 C9 C10 . . 122.98(15) ?
    O2 C9 C8 . . 121.69(14) ?
    C10 C9 C8 . . 115.33(14) ?
    C11 C10 C9 . . 122.03(15) ?
    C11 C10 H10 . . 119.0 ?
    C9 C10 H10 . . 119.0 ?
    C10 C11 C12 . . 126.58(15) ?
    C10 C11 H11 . . 116.7 ?
    C12 C11 H11 . . 116.7 ?
    C13 C12 C17 . . 118.30(13) ?
    C13 C12 C11 . . 119.20(13) ?
    C17 C12 C11 . . 122.45(13) ?
    C14 C13 C12 . . 121.23(13) ?
    C14 C13 H13 . . 119.4 ?
    C12 C13 H13 . . 119.4 ?
    C15 C14 C13 . . 118.93(13) ?
    C15 C14 H14 . . 120.5 ?
    C13 C14 H14 . . 120.5 ?
    C14 C15 C16 . . 121.37(13) ?
    C14 C15 Cl1 . . 119.95(12) ?
    C16 C15 Cl1 . . 118.68(11) ?
    C17 C16 C15 . . 119.29(13) ?
    C17 C16 H16 . . 120.4 ?
    C15 C16 H16 . . 120.4 ?
    C16 C17 C12 . . 120.83(13) ?
    C16 C17 H17 . . 119.6 ?
    C12 C17 H17 . . 119.6 ?
    C7 O1 C8 . . 105.57(12) ?
loop_
    _geom_torsion_atom_site_label_1
    _geom_torsion_atom_site_label_2
    _geom_torsion_atom_site_label_3
    _geom_torsion_atom_site_label_4
    _geom_torsion_site_symmetry_1
    _geom_torsion_site_symmetry_2
    _geom_torsion_site_symmetry_3
    _geom_torsion_site_symmetry_4
    _geom_torsion
    _geom_torsion_publ_flag
    C8 C1 C2 C7 . . . . 0.86(17) ?
    C8 C1 C2 C3 . . . . -178.91(18) ?
    C7 C2 C3 C4 . . . . 0.8(2) ?
    C1 C2 C3 C4 . . . . -179.41(18) ?
    C2 C3 C4 C5 . . . . 0.4(3) ?
    C3 C4 C5 C6 . . . . -1.0(3) ?
    C4 C5 C6 C7 . . . . 0.4(3) ?
    C5 C6 C7 O1 . . . . -179.32(16) ?
    C5 C6 C7 C2 . . . . 0.9(3) ?
    C3 C2 C7 O1 . . . . 178.67(14) ?
    C1 C2 C7 O1 . . . . -1.15(17) ?
    C3 C2 C7 C6 . . . . -1.5(2) ?
    C1 C2 C7 C6 . . . . 178.64(15) ?
    C2 C1 C8 O1 . . . . -0.28(18) ?
    C2 C1 C8 C9 . . . . -179.04(16) ?
    C1 C8 C9 O2 . . . . -172.20(18) ?
    O1 C8 C9 O2 . . . . 9.1(2) ?
    C1 C8 C9 C10 . . . . 8.3(3) ?
    O1 C8 C9 C10 . . . . -170.36(14) ?
    O2 C9 C10 C11 . . . . -14.3(3) ?
    C8 C9 C10 C11 . . . . 165.10(16) ?
    C9 C10 C11 C12 . . . . 179.27(15) ?
    C10 C11 C12 C13 . . . . -176.76(16) ?
    C10 C11 C12 C17 . . . . 0.4(3) ?
    C17 C12 C13 C14 . . . . -2.4(2) ?
    C11 C12 C13 C14 . . . . 174.96(14) ?
    C12 C13 C14 C15 . . . . 0.9(2) ?
    C13 C14 C15 C16 . . . . 0.9(2) ?
    C13 C14 C15 Cl1 . . . . -178.88(12) ?
    C14 C15 C16 C17 . . . . -1.2(2) ?
    Cl1 C15 C16 C17 . . . . 178.57(12) ?
    C15 C16 C17 C12 . . . . -0.3(2) ?
    C13 C12 C17 C16 . . . . 2.0(2) ?
    C11 C12 C17 C16 . . . . -175.20(14) ?
    C6 C7 O1 C8 . . . . -178.80(16) ?
    C2 C7 O1 C8 . . . . 0.98(16) ?
    C1 C8 O1 C7 . . . . -0.42(17) ?
    C9 C8 O1 C7 . . . . 178.55(13) ?
