# Supplementary material for: 1-(1-Benzofuran-2-yl)-3-(4-chloro­phen­yl)prop-2-en-1-one
Source: Acta Crystallogr Sect E Struct Rep Online. 2010 Jan 30;66(Pt 2):o466. doi: 10.1107/S1600536810003004 (PMC2979897; doi:10.1107/S1600536810003004)
Supplement: Supplementary file 2 [file e-66-0o466-Isup2.hkl]

#
# h,k,l, Fc-squared, Fo-squared, sigma(Fo-squared) and status flag
#
data_I
_shelx_title ' f in P2(1)/c'
_shelx_refln_list_code          4
_shelx_F_calc_maximum      303.33
_exptl_crystal_F_000       584.00
_reflns_d_resolution_high  0.7483
 
loop_
 _symmetry_equiv_pos_as_xyz
 'x, y, z'
 '-x, y+1/2, -z+1/2'
 '-x, -y, -z'
 'x, -y-1/2, z-1/2'
 
_cell_length_a    15.9034
_cell_length_b    14.1393
_cell_length_c     5.9572
_cell_angle_alpha  90.000
_cell_angle_beta   93.039
_cell_angle_gamma  90.000
 
_shelx_F_squared_multiplier     1.000
 
loop_
 _refln_index_h
 _refln_index_k
 _refln_index_l
 _refln_F_squared_calc
 _refln_F_squared_meas
 _refln_F_squared_sigma
 _refln_observed_status
   1   0   0       92.29      103.74      1.57 o
   2   0   0     4975.67     4837.98     96.72 o
   3   0   0      177.08      201.79      3.50 o
   4   0   0      577.61      622.43      6.83 o
   5   0   0     1668.44     1685.37     19.80 o
   6   0   0       25.91       23.47      0.49 o
   7   0   0     2280.43     2414.29     30.32 o
   8   0   0       75.83       61.49      1.28 o
   9   0   0     1386.27     1499.78     18.97 o
  10   0   0      184.27      204.74      3.31 o
  11   0   0      394.76      377.11      5.70 o
  12   0   0      147.27      132.58      2.35 o
  13   0   0     2371.41     2317.42     32.59 o
  14   0   0      968.04      923.94     13.48 o
  15   0   0       22.85       30.12      0.98 o
  16   0   0       95.95      105.65      4.55 o
  17   0   0       14.68       12.62      1.51 o
  18   0   0        9.53       12.62      1.51 o
  19   0   0       19.27       27.77      2.52 o
  20   0   0       21.69       17.67      2.02 o
  21   0   0        1.33        1.51      1.51 o
   1   1   0        0.37        0.50      2.06 o
   2   1   0      596.52      603.37      6.67 o
   3   1   0      510.52      528.98      4.63 o
   4   1   0      843.90      838.59      7.27 o
   5   1   0     2533.20     2517.01     27.91 o
   6   1   0      236.78      209.20      2.04 o
   7   1   0       92.36       72.26      1.15 o
   8   1   0       10.27        5.24      0.43 o
   9   1   0      171.38      190.94      2.03 o
  10   1   0        1.89        3.27      0.31 o
  11   1   0      818.35      800.54      7.75 o
  12   1   0      644.25      631.26      6.52 o
  13   1   0      134.05      137.41      1.77 o
  14   1   0       52.30       50.80      1.37 o
  15   1   0       10.87       10.12      0.51 o
  16   1   0        6.89        9.37      0.90 o
  17   1   0       15.34       14.35      0.72 o
  18   1   0       68.85       77.81      2.86 o
  19   1   0        7.72       12.20      1.21 o
  20   1   0        9.78       11.98      1.21 o
  21   1   0       29.26       29.29      1.79 o
   0   2   0       43.99       83.30      2.02 o
   1   2   0      515.18      555.28      8.01 o
   2   2   0      185.51      189.49      2.46 o
   3   2   0      524.90      535.24      5.92 o
   4   2   0      576.36      554.05      6.10 o
   5   2   0       65.90       63.30      0.85 o
   6   2   0      837.18      878.76      9.11 o
   7   2   0      510.04      516.94      5.74 o
   8   2   0        1.00        0.70      0.20 o
   9   2   0       49.86       50.48      0.89 o
  10   2   0      136.62      126.52      1.77 o
  11   2   0        0.41        2.67      0.27 o
  12   2   0        4.54        5.75      0.44 o
  13   2   0       29.71       32.74      0.95 o
  14   2   0       24.82       24.84      0.85 o
  15   2   0        0.57        0.32      0.34 o
  16   2   0        9.46        8.97      0.56 o
  17   2   0       10.80       10.36      0.66 o
  18   2   0        7.79       10.51      0.80 o
  19   2   0       13.65       13.13      1.43 o
  20   2   0        1.84        3.28      1.26 o
  21   2   0        0.03       -0.81      0.84 o
   1   3   0     1495.30     1555.84     19.54 o
   2   3   0      854.38      844.42      9.28 o
   3   3   0     1247.18     1295.39     15.53 o
   4   3   0       14.55       14.61      0.34 o
   5   3   0      137.71      140.93      1.76 o
   6   3   0      752.84      717.76      7.91 o
   7   3   0       41.24       31.92      0.66 o
   8   3   0      278.82      280.74      3.61 o
   9   3   0       52.27       59.37      0.99 o
  10   3   0       20.68       19.94      0.72 o
  11   3   0       34.92       34.51      0.75 o
  12   3   0       43.10       39.10      0.90 o
  13   3   0        0.83        3.98      0.47 o
  14   3   0       52.19       51.74      1.15 o
  15   3   0       38.95       36.10      1.02 o
  16   3   0        2.01        2.81      0.46 o
  17   3   0        4.53        3.50      0.50 o
  18   3   0       11.49       12.48      0.76 o
  19   3   0        6.27       10.16      0.69 o
  20   3   0        3.33        6.31      0.87 o
   0   4   0    92010.67    85490.06   1782.73 o
   1   4   0      165.10      179.42      2.39 o
   2   4   0     1233.46     1342.90     16.55 o
   3   4   0       87.15       85.50      1.63 o
   4   4   0       11.84       14.91      0.34 o
   5   4   0     1403.64     1454.25     17.22 o
   6   4   0       11.85       16.71      0.45 o
   7   4   0      752.91      794.80      8.77 o
   8   4   0       83.96       83.83      1.25 o
   9   4   0      768.52      826.43      9.16 o
  10   4   0       51.19       55.99      0.99 o
  11   4   0       70.24       71.19      1.25 o
  12   4   0       20.39       19.90      0.72 o
  13   4   0      916.57      869.65      9.84 o
  14   4   0      552.88      526.74      6.31 o
  15   4   0        9.75       13.23      0.61 o
  16   4   0       36.24       38.56      1.00 o
  17   4   0        0.41        1.39      0.51 o
  18   4   0        6.69        9.03      0.66 o
  19   4   0       23.83       33.08      1.46 o
  20   4   0       11.06       11.78      0.86 o
   1   5   0       94.89       82.35      1.30 o
   2   5   0       59.51       43.22      0.82 o
   3   5   0       75.19       78.60      1.30 o
   4   5   0      767.95      758.36     10.24 o
   5   5   0     1087.86     1045.14     13.34 o
   6   5   0      200.45      214.04      3.10 o
   7   5   0      343.26      400.19      4.88 o
   8   5   0      113.26       84.66      1.28 o
   9   5   0      106.23      108.24      1.58 o
  10   5   0        3.71        4.04      0.33 o
  11   5   0      798.18      782.07      8.87 o
  12   5   0      562.40      555.41      6.48 o
  13   5   0      214.05      200.67      2.79 o
  14   5   0      128.86      119.14      1.98 o
  15   5   0       79.19       77.34      1.43 o
  16   5   0       12.13       12.32      0.70 o
  17   5   0       33.23       32.11      1.05 o
  18   5   0       26.73       31.34      1.31 o
  19   5   0        0.47        2.02      0.59 o
  20   5   0        0.81       -0.20      0.59 o
   0   6   0       42.72       48.42      1.77 o
   1   6   0      963.87     1042.32     12.53 o
   2   6   0      289.52      310.93      3.81 o
   3   6   0      792.87      785.00      9.57 o
   4   6   0      900.31      837.87     11.32 o
   5   6   0      175.52      163.56      2.47 o
   6   6   0     1523.18     1518.65     19.35 o
   7   6   0     1056.75     1002.53     12.99 o
   8   6   0       26.20       28.14      0.66 o
   9   6   0      174.57      181.22      2.35 o
  10   6   0      288.61      272.23      3.39 o
  11   6   0        0.03        0.83      0.33 o
  12   6   0       14.16       15.18      0.71 o
  13   6   0      135.45      127.42      2.32 o
  14   6   0       66.80       69.19      1.40 o
  15   6   0        3.43        2.96      0.47 o
  16   6   0       21.97       23.43      0.95 o
  17   6   0       32.28       33.13      1.08 o
  18   6   0       24.08       24.18      1.46 o
  19   6   0       40.55       45.20      1.90 o
  20   6   0        5.48        4.33      0.80 o
   1   7   0     1644.29     1644.53     19.52 o
   2   7   0       85.59       85.03      1.41 o
   3   7   0      156.89      163.07      3.97 o
   4   7   0       91.26       79.51      1.82 o
   5   7   0      390.66      387.20      6.21 o
   6   7   0       44.37       48.36      1.13 o
   7   7   0      262.31      288.18      4.25 o
   8   7   0      491.73      484.00      6.67 o
   9   7   0        1.40        3.67      0.46 o
  10   7   0        5.39        5.63      0.42 o
  11   7   0       77.41       72.53      1.27 o
  12   7   0       70.69       66.44      1.27 o
  13   7   0       25.69       27.42      0.98 o
  14   7   0      226.06      216.55      3.08 o
  15   7   0       48.98       47.11      1.22 o
  16   7   0        7.42        8.46      0.75 o
  17   7   0       18.41       16.49      0.81 o
  18   7   0        6.15        8.16      0.80 o
  19   7   0        0.61        0.73      0.66 o
   0   8   0     1737.78     2036.78     68.29 o
   1   8   0      156.53      166.85      2.46 o
   2   8   0        0.01       -0.38      0.38 o
   3   8   0        3.84        3.49      0.41 o
   4   8   0      138.50      132.07      2.63 o
   5   8   0      416.51      423.72      6.78 o
   6   8   0       74.98       72.27      1.48 o
   7   8   0        9.76       12.51      0.63 o
   8   8   0       18.40       19.15      0.91 o
   9   8   0      129.12      139.13      2.46 o
  10   8   0        6.46        4.98      0.52 o
  11   8   0       27.74       25.42      0.93 o
  12   8   0       34.48       33.10      1.05 o
  13   8   0       12.60       13.02      0.71 o
  14   8   0       94.84       97.02      2.12 o
  15   8   0        0.08        0.07      0.49 o
  16   8   0        0.00       -0.51      0.51 o
  17   8   0        9.69        9.73      0.87 o
  18   8   0        1.55        1.77      0.59 o
  19   8   0       20.92       23.85      1.15 o
   1   9   0        0.07        0.14      0.42 o
   2   9   0       48.11       45.54      1.21 o
   3   9   0       42.78       45.91      1.21 o
   4   9   0       92.06       94.51      2.08 o
   5   9   0       36.60       36.05      1.53 o
   6   9   0      274.77      273.25      4.89 o
   7   9   0      579.88      567.64      8.91 o
   8   9   0       11.82       10.00      0.63 o
   9   9   0       10.69       11.30      0.65 o
  10   9   0        0.28       -0.40      0.45 o
  11   9   0      142.40      139.89      2.45 o
  12   9   0       69.56       70.36      1.57 o
  13   9   0       72.84       74.09      1.74 o
  14   9   0       29.35       30.53      1.30 o
  15   9   0       31.63       31.77      1.09 o
  16   9   0        0.57        0.04      0.55 o
  17   9   0        4.74        4.62      0.80 o
  18   9   0        0.00       -0.45      0.59 o
   0  10   0        7.00        7.33      1.07 o
   1  10   0      213.86      230.92      3.96 o
   2  10   0       87.52       95.16      2.76 o
   3  10   0       86.18       87.44      1.89 o
   4  10   0       78.34       76.06      1.69 o
   5  10   0       56.64       49.92      1.63 o
   6  10   0      180.14      184.72      3.57 o
   7  10   0      174.23      160.54      3.32 o
   8  10   0       35.46       35.21      1.37 o
   9  10   0       52.13       57.26      1.48 o
  10  10   0       38.03       35.00      1.16 o
  11  10   0        4.13        3.97      0.58 o
  12  10   0        6.01        6.60      0.72 o
  13  10   0      121.60      117.23      2.29 o
  14  10   0       15.36       15.52      1.07 o
  15  10   0        3.66        2.15      0.76 o
  16  10   0        1.28        0.73      0.66 o
  17  10   0        8.24       10.36      0.89 o
  18  10   0        4.59        3.14      2.02 o
   1  11   0      337.72      336.45      5.43 o
   2  11   0        0.47        0.00      0.45 o
   3  11   0        3.95        2.75      0.68 o
   4  11   0       31.56       28.19      1.10 o
   5  11   0      257.41      263.33      4.77 o
   6  11   0       10.30       10.50      0.92 o
   7  11   0      257.92      264.65      4.89 o
   8  11   0      147.19      152.81      3.24 o
   9  11   0        0.02       -0.73      0.73 o
  10  11   0        0.07       -0.51      0.51 o
  11  11   0       41.69       42.15      1.30 o
  12  11   0       79.89       79.75      1.99 o
  13  11   0       20.86       23.90      1.18 o
  14  11   0      116.42      121.21      2.88 o
  15  11   0        1.77        1.01      0.76 o
  16  11   0        1.04        0.23      1.14 o
  17  11   0        4.05        5.14      1.04 o
   0  12   0      230.40      225.23      4.76 o
   1  12   0       57.91       59.30      1.62 o
   2  12   0       45.48       52.95      1.63 o
   3  12   0       29.92       28.56      1.13 o
   4  12   0       61.65       57.52      1.52 o
   5  12   0       38.50       37.01      1.45 o
   6  12   0       24.87       24.96      1.31 o
   7  12   0        6.80        7.36      0.86 o
   8  12   0        0.80        0.84      0.66 o
   9  12   0        4.48        3.16      0.80 o
  10  12   0       23.83       21.58      1.31 o
  11  12   0       36.87       37.27      2.21 o
  12  12   0       47.34       54.26      1.69 o
  13  12   0       22.83       29.33      1.48 o
  14  12   0        0.84        0.14      0.95 o
  15  12   0        0.27        0.37      0.98 o
  16  12   0        3.63        4.47      1.04 o
   1  13   0       20.48       19.55      0.88 o
   2  13   0        4.81        5.25      0.80 o
   3  13   0        0.06       -0.48      0.48 o
   4  13   0        0.82        0.46      0.55 o
   5  13   0        3.86        5.31      0.94 o
   6  13   0       58.99       60.85      2.00 o
   7  13   0      175.74      178.69      4.52 o
   8  13   0        0.10       -0.66      0.66 o
   9  13   0        0.08       -0.34      0.66 o
  10  13   0        5.65        5.81      0.96 o
  11  13   0        5.33        4.46      1.38 o
  12  13   0        0.29        1.01      0.95 o
  13  13   0        5.04        4.94      0.95 o
  14  13   0        0.45        0.89      0.92 o
  15  13   0        2.06        1.51      1.07 o
   0  14   0        5.31        3.75      2.02 o
   1  14   0       18.62       18.37      1.18 o
   2  14   0       22.86       22.26      1.54 o
   3  14   0        0.07       -0.44      0.65 o
   4  14   0       14.18       13.47      1.58 o
   5  14   0       11.21        9.85      1.43 o
   6  14   0        1.62        0.50      1.07 o
   7  14   0        0.29       -0.76      1.07 o
   8  14   0       13.60       13.83      3.03 o
   9  14   0        0.19       -1.07      1.07 o
  10  14   0        0.00       -1.01      1.51 o
  11  14   0        4.88        4.80      1.43 o
  12  14   0        1.43        4.29      1.43 o
  13  14   0       42.95       39.49      2.66 o
  14  14   0        0.41        0.07      1.26 o
   1  15   0       20.59       20.38      1.37 o
   2  15   0       20.43       17.64      1.18 o
   3  15   0        0.00       -0.69      1.23 o
   4  15   0        1.09        1.51      1.07 o
   5  15   0       17.53       16.51      1.79 o
   6  15   0        8.22       10.60      1.58 o
   7  15   0       31.26       28.73      4.04 o
   8  15   0        5.23        8.23      1.58 o
   9  15   0        0.01       -0.25      1.07 o
  10  15   0        1.00        0.76      1.43 o
  11  15   0        0.91        1.26      1.43 o
  12  15   0       19.35       21.03      2.14 o
   0  16   0      137.85      154.66      6.06 o
   1  16   0        5.26        5.55      1.12 o
   2  16   0       12.60       16.78      1.31 o
   3  16   0       10.32       12.18      1.26 o
   4  16   0        2.88        2.02      1.43 o
   5  16   0        0.26        1.30      1.51 o
   6  16   0        0.05        0.79      1.21 o
   7  16   0        0.61        0.65      1.21 o
   8  16   0        6.87        9.02      1.79 o
   9  16   0        0.97        3.03      1.43 o
  10  16   0        7.42        9.70      1.79 o
  11  16   0        3.55        4.80      1.79 o
   1  17   0        3.41        3.91      1.01 o
   2  17   0        1.53        1.35      0.96 o
   3  17   0        3.20        5.19      1.24 o
   4  17   0        5.52        5.09      1.24 o
   5  17   0        0.61       -0.14      1.21 o
   6  17   0        0.72        1.51      1.43 o
   7  17   0       13.19       13.92      1.94 o
   8  17   0        0.17       -0.50      1.43 o
   9  17   0        0.05        0.25      1.43 o
   0  18   0        1.50        1.01      1.77 o
   1  18   0        1.68        1.14      1.01 o
   2  18   0        4.96        3.77      1.06 o
   3  18   0        0.15        0.67      1.17 o
   4  18   0       25.47       27.57      3.62 o
   5  18   0        1.32        0.67      1.17 o
   6  18   0        7.53        9.52      1.94 o
 -21   1   1        5.86        8.61      1.43 o
 -20   1   1        0.63        0.91      0.84 o
 -19   1   1       11.13       10.12      1.07 o
 -18   1   1       12.91       15.33      1.38 o
 -17   1   1       17.39       20.76      1.68 o
 -16   1   1       25.37       24.36      0.94 o
 -15   1   1        0.24       -0.37      0.54 o
 -14   1   1      619.60      604.23      7.48 o
 -13   1   1      443.49      445.31      5.61 o
 -12   1   1       82.57       75.19      1.25 o
 -11   1   1      328.00      327.14      4.12 o
 -10   1   1       80.79       82.07      1.15 o
  -9   1   1        5.72        2.23      0.25 o
  -8   1   1      573.10      605.35      6.63 o
  -7   1   1       74.24       93.55      1.25 o
  -6   1   1      152.48      134.76      1.72 o
  -5   1   1      178.98      168.08      2.95 o
  -4   1   1     2797.45     2913.14     36.33 o
  -3   1   1      800.98      812.31     10.96 o
  -2   1   1      493.94      521.11      7.12 o
  -1   1   1     8600.29     7886.38    336.60 o
   0   1   1      838.06      837.30      9.23 o
   1   1   1     6436.19     6691.11     84.34 o
   2   1   1      546.76      543.57      4.63 o
   3   1   1      224.26      214.62      1.95 o
   4   1   1      844.09      900.17      7.64 o
   5   1   1      122.95      109.06      1.07 o
   6   1   1      305.19      304.86      2.70 o
   7   1   1        5.74        9.75      0.43 o
   8   1   1      155.40      177.53      1.83 o
   9   1   1      291.81      261.44      2.58 o
  10   1   1        1.49        0.87      0.17 o
  11   1   1       49.12       48.41      0.72 o
  12   1   1      452.64      442.17      4.28 o
  13   1   1        9.68       10.98      0.50 o
  14   1   1       77.38       69.13      1.14 o
  15   1   1       49.97       45.21      0.95 o
  16   1   1       72.94       67.84      1.22 o
  17   1   1        0.07        0.63      0.50 o
  18   1   1        2.05        1.51      0.58 o
  19   1   1        6.34        4.14      0.87 o
  20   1   1        3.94        6.80      0.87 o
 -21   2   1       12.99       15.21      1.77 o
 -20   2   1        1.85        2.52      1.07 o
 -19   2   1        9.28       10.87      0.82 o
 -18   2   1      132.96      127.86      2.89 o
 -17   2   1        0.05        0.13      0.41 o
 -16   2   1        2.09        1.37      0.39 o
 -15   2   1       34.44       34.27      1.22 o
 -14   2   1       64.72       64.76      1.38 o
 -13   2   1       12.05       19.58      0.73 o
 -12   2   1       69.26       71.20      1.15 o
 -11   2   1       43.46       39.00      0.86 o
 -10   2   1       73.39       76.33      1.15 o
  -9   2   1      411.90      341.80      3.94 o
  -8   2   1        8.54        2.96      0.22 o
  -7   2   1     4295.88     4747.06     52.96 o
  -6   2   1     2368.89     2379.27     26.58 o
  -5   2   1     1717.05     1773.67     19.84 o
  -4   2   1     2495.24     2527.19     26.36 o
  -3   2   1      129.36      104.49      1.35 o
  -2   2   1    16501.88    13732.58    706.81 o
  -1   2   1      636.76      636.22      9.21 o
   0   2   1     3843.86     3826.99     45.97 o
   1   2   1      237.69      237.08      2.95 o
   2   2   1     4030.48     4242.59     46.75 o
   3   2   1      478.05      527.96      5.56 o
   4   2   1     1672.46     1731.76     16.87 o
   5   2   1      708.18      664.98      5.91 o
   6   2   1     2305.19     2557.37     24.32 o
   7   2   1     6969.18     7121.40     66.77 o
   8   2   1     2065.87     2224.31     20.99 o
   9   2   1       77.86       86.12      1.13 o
  10   2   1      470.09      449.90      4.83 o
  11   2   1     1014.31      948.68      9.75 o
  12   2   1     1744.24     1718.65     17.32 o
  13   2   1      433.96      401.69      4.48 o
  14   2   1        1.31        2.68      0.46 o
  15   2   1      175.16      175.90      2.31 o
  16   2   1        4.99        5.73      0.45 o
  17   2   1       74.49       75.95      1.65 o
  18   2   1       27.55       30.18      1.34 o
  19   2   1       24.22       27.14      2.05 o
  20   2   1      102.54      109.99      2.81 o
 -20   3   1        7.08        8.01      0.78 o
 -19   3   1       29.60       31.57      1.40 o
 -18   3   1        0.43        1.58      0.82 o
 -17   3   1       65.11       73.12      2.12 o
 -16   3   1        4.13        2.94      0.53 o
 -15   3   1       49.46       36.82      1.02 o
 -14   3   1      494.33      489.90      6.31 o
 -13   3   1      761.06      712.82      8.79 o
 -12   3   1       24.43       24.27      0.77 o
 -11   3   1      394.67      382.35      4.90 o
 -10   3   1      367.43      345.65      4.42 o
  -9   3   1        1.44        0.41      0.34 o
  -8   3   1      420.43      414.43      5.08 o
  -7   3   1      624.93      619.79      7.27 o
  -6   3   1      702.32      722.87      7.98 o
  -5   3   1      126.27      125.96      1.70 o
  -4   3   1     2513.90     2459.88     24.66 o
  -3   3   1     1100.77     1115.85     13.45 o
  -2   3   1      930.45      883.15      9.69 o
  -1   3   1     8775.12     8859.35    164.42 o
   0   3   1     1361.22     1470.15     20.52 o
   1   3   1     7589.22     8067.26    171.05 o
   2   3   1       52.40       38.65      0.61 o
   3   3   1      363.70      339.86      3.44 o
   4   3   1      297.89      328.18      3.80 o
   5   3   1      239.72      209.48      2.30 o
   6   3   1     1398.39     1473.68     14.72 o
   7   3   1      112.87      140.24      1.69 o
   8   3   1      704.55      737.02      7.59 o
   9   3   1      190.82      170.73      2.04 o
  10   3   1      100.92       90.61      1.25 o
  11   3   1       21.70       19.56      0.93 o
  12   3   1     1019.83      949.34      9.77 o
  13   3   1       54.56       57.45      1.18 o
  14   3   1       35.64       35.61      1.11 o
  15   3   1       62.31       57.30      1.19 o
  16   3   1      119.24      112.09      1.91 o
  17   3   1        0.00       -0.40      0.45 o
  18   3   1       12.61       12.90      0.75 o
  19   3   1       74.26       85.26      2.33 o
  20   3   1        1.10        3.67      0.98 o
 -20   4   1        0.61        0.32      0.65 o
 -19   4   1        3.92        3.97      0.73 o
 -18   4   1        2.07        2.16      0.73 o
 -17   4   1        0.04        0.50      0.54 o
 -16   4   1       13.21       11.39      0.71 o
 -15   4   1        1.69        2.43      0.47 o
 -14   4   1      209.46      206.84      3.06 o
 -13   4   1      122.20      121.60      2.11 o
 -12   4   1      541.25      496.74      6.31 o
 -11   4   1        4.43        4.38      0.42 o
 -10   4   1       48.20       44.03      0.92 o
  -9   4   1       37.81       34.25      0.75 o
  -8   4   1      270.38      272.25      3.50 o
  -7   4   1      214.34      223.47      3.21 o
  -6   4   1      409.71      419.52      4.80 o
  -5   4   1        4.91        2.72      0.22 o
  -4   4   1       54.68       63.13      1.24 o
  -3   4   1      192.65      183.24      2.42 o
  -2   4   1      918.51      919.48     11.05 o
  -1   4   1     7390.74     7656.63     85.18 o
   0   4   1    13065.71    13616.81    175.90 o
   1   4   1    10585.09    11225.66    161.83 o
   2   4   1       42.52       41.58      0.84 o
   3   4   1        0.97        1.54      0.19 o
   4   4   1      588.24      632.34      6.81 o
   5   4   1      301.16      305.37      3.90 o
   6   4   1      203.19      200.22      2.75 o
   7   4   1      101.68      101.08      1.45 o
   8   4   1      209.41      188.77      2.46 o
   9   4   1       17.73       16.15      0.50 o
  10   4   1      123.53      120.83      1.74 o
  11   4   1      312.07      303.34      3.75 o
  12   4   1       51.32       53.52      1.12 o
  13   4   1      723.18      668.59      7.74 o
  14   4   1        6.64        9.41      0.52 o
  15   4   1        7.75        6.13      0.49 o
  16   4   1       14.37       13.45      0.68 o
  17   4   1       57.40       55.27      1.30 o
  18   4   1        4.55        3.45      0.59 o
  19   4   1        1.64        3.82      0.66 o
  20   4   1        0.21        0.25      1.07 o
 -20   5   1       11.82       15.13      1.09 o
 -19   5   1        0.15        0.50      0.65 o
 -18   5   1       36.57       40.08      1.41 o
 -17   5   1       10.39        9.13      0.76 o
 -16   5   1        9.29        8.80      0.95 o
 -15   5   1        1.25        1.57      0.50 o
 -14   5   1      211.00      200.96      3.06 o
 -13   5   1        0.01        0.64      0.49 o
 -12   5   1       34.64       31.91      0.94 o
 -11   5   1        0.75        0.56      0.28 o
 -10   5   1       61.62       56.78      1.11 o
  -9   5   1        1.48        3.72      0.55 o
  -8   5   1      153.18      175.04      2.40 o
  -7   5   1      529.80      533.93      6.38 o
  -6   5   1       66.40       63.50      0.99 o
  -5   5   1      416.70      384.88      4.80 o
  -4   5   1      121.51      131.22      2.33 o
  -3   5   1       22.35       24.71      0.61 o
  -2   5   1      659.70      700.10      8.50 o
  -1   5   1      889.94      953.22     10.62 o
   0   5   1      264.88      277.71      3.32 o
   1   5   1      838.28      834.36     17.78 o
   2   5   1      159.61      165.07      2.33 o
   3   5   1       68.11       59.53      1.21 o
   4   5   1      225.62      241.15      2.70 o
   5   5   1       61.36       60.65      1.08 o
   6   5   1     1520.23     1479.32     17.51 o
   7   5   1        1.87        2.65      0.40 o
   8   5   1       15.18       12.50      0.45 o
   9   5   1        5.13        5.94      0.52 o
  10   5   1       75.41       80.02      1.45 o
  11   5   1        0.27        0.91      0.40 o
  12   5   1        4.33        6.56      0.50 o
  13   5   1       28.07       31.14      1.08 o
  14   5   1       46.62       42.72      1.11 o
  15   5   1        0.48        0.53      0.42 o
  16   5   1        3.32        3.57      0.50 o
  17   5   1        0.35        0.43      0.48 o
  18   5   1       10.85       12.49      0.86 o
  19   5   1        8.31       11.09      1.04 o
  20   5   1        0.06        0.14      0.92 o
 -20   6   1        0.80        1.66      0.73 o
 -19   6   1        1.46        1.51      0.73 o
 -18   6   1        7.04        6.29      0.69 o
 -17   6   1        0.27        0.73      0.54 o
 -16   6   1        9.12        9.47      0.76 o
 -15   6   1        0.91        1.53      0.50 o
 -14   6   1       15.70       14.28      0.75 o
 -13   6   1        3.01        2.13      0.44 o
 -12   6   1       22.08       26.93      0.83 o
 -11   6   1       28.08       27.47      0.78 o
 -10   6   1        1.04        2.08      0.30 o
  -9   6   1        0.44        0.84      0.26 o
  -8   6   1       19.81       26.97      0.75 o
  -7   6   1     1436.16     1535.49     17.66 o
  -6   6   1        4.27        3.49      0.46 o
  -5   6   1        2.71        2.93      0.50 o
  -4   6   1      158.51      151.94      4.26 o
  -3   6   1       24.36       30.90      0.77 o
  -2   6   1     1750.48     1810.66     23.74 o
  -1   6   1       91.09       91.88      1.31 o
   0   6   1     1131.32     1209.58     17.46 o
   1   6   1       40.45       42.63      0.98 o
   2   6   1      432.14      455.09      5.73 o
   3   6   1       17.68       20.30      0.71 o
   4   6   1        0.43        0.56      0.24 o
   5   6   1        0.43        0.76      0.24 o
   6   6   1      713.62      753.81      9.21 o
   7   6   1      664.60      679.56      8.41 o
   8   6   1      235.06      254.38      3.55 o
   9   6   1        6.12        6.01      0.33 o
  10   6   1       70.01       69.33      1.23 o
  11   6   1      123.51      125.38      1.87 o
  12   6   1      614.03      614.68      7.31 o
  13   6   1      151.65      144.55      2.26 o
  14   6   1        0.99       -0.40      0.40 o
  15   6   1       16.21       17.32      0.75 o
  16   6   1        0.05        0.41      0.46 o
  17   6   1        1.15        1.26      0.55 o
  18   6   1        5.34        6.84      0.95 o
  19   6   1        0.91        2.38      0.73 o
 -19   7   1       10.57       11.83      0.89 o
 -18   7   1        0.92        1.01      0.59 o
 -17   7   1       16.94       17.94      1.02 o
 -16   7   1        4.45        2.88      0.59 o
 -15   7   1      101.60       87.61      1.74 o
 -14   7   1       60.23       69.80      1.51 o
 -13   7   1      247.18      236.65      3.26 o
 -12   7   1        0.25        0.29      0.48 o
 -11   7   1       36.98       33.48      0.89 o
 -10   7   1      150.71      149.66      2.24 o
  -9   7   1       12.31       12.43      0.53 o
  -8   7   1       59.94       63.01      1.11 o
  -7   7   1      414.15      399.42      5.54 o
  -6   7   1      166.36      178.82      2.67 o
  -5   7   1      155.05      157.04      3.21 o
  -4   7   1      375.77      369.06      5.30 o
  -3   7   1      141.86      145.16      2.34 o
  -2   7   1      830.07      799.22      9.65 o
  -1   7   1     1248.60     1250.90     14.84 o
   0   7   1      771.20      793.45      9.61 o
   1   7   1     1323.94     1457.86     19.26 o
   2   7   1       98.91      124.48      2.00 o
   3   7   1       34.07       24.84      0.70 o
   4   7   1        0.02       -0.25      0.25 o
   5   7   1        1.21        3.37      0.57 o
   6   7   1     1299.07     1263.55     15.17 o
   7   7   1       53.32       57.50      1.62 o
   8   7   1      243.59      261.33      3.63 o
   9   7   1        0.38       -0.29      0.29 o
  10   7   1       23.79       21.33      0.80 o
  11   7   1       12.21       12.34      0.58 o
  12   7   1      297.65      292.51      3.79 o
  13   7   1       20.82       27.46      0.91 o
  14   7   1        0.54        0.28      0.54 o
  15   7   1        1.55        0.67      0.49 o
  16   7   1       13.86       12.05      0.75 o
  17   7   1        0.25        0.50      0.65 o
  18   7   1        0.13        0.57      0.97 o
  19   7   1       66.77       84.20      2.30 o
 -19   8   1        0.33       -0.50      0.59 o
 -18   8   1        0.92        1.62      0.59 o
 -17   8   1        1.52        2.91      0.59 o
 -16   8   1        7.89        7.46      0.80 o
 -15   8   1        0.02        0.35      0.51 o
 -14   8   1      209.62      207.74      2.97 o
 -13   8   1      114.18      109.72      1.86 o
 -12   8   1      344.77      333.41      4.25 o
 -11   8   1        4.01        3.09      0.46 o
 -10   8   1       13.83       13.13      0.60 o
  -9   8   1       96.04      100.20      1.97 o
  -8   8   1      105.73      112.27      2.05 o
  -7   8   1      117.42      119.19      2.05 o
  -6   8   1      104.65      100.40      2.25 o
  -5   8   1       27.49       22.55      1.04 o
  -4   8   1        2.75        1.26      0.50 o
  -3   8   1       66.90       61.49      1.30 o
  -2   8   1      351.16      367.17      4.78 o
  -1   8   1     3266.49     3388.51     39.47 o
   0   8   1     5032.36     5101.57     63.66 o
   1   8   1     4252.82     4397.85     56.92 o
   2   8   1       40.35       35.13      1.74 o
   3   8   1       31.68       33.14      1.43 o
   4   8   1      438.62      438.98      6.18 o
   5   8   1        9.03        8.15      0.61 o
   6   8   1       93.58       97.60      1.72 o
   7   8   1       26.94       29.78      0.86 o
   8   8   1      258.48      248.08      3.55 o
   9   8   1        6.94        7.07      0.53 o
  10   8   1      132.70      127.26      2.21 o
  11   8   1      176.83      167.46      2.76 o
  12   8   1       18.33       17.14      0.90 o
  13   8   1      603.87      595.50      7.85 o
  14   8   1        0.47        0.24      0.49 o
  15   8   1       12.91       12.22      0.79 o
  16   8   1       18.92       21.01      1.12 o
  17   8   1       39.99       39.76      1.59 o
  18   8   1        0.30        0.00      0.65 o
 -18   9   1       11.84       13.20      1.02 o
 -17   9   1       23.07       26.92      1.19 o
 -16   9   1        0.01       -0.04      0.85 o
 -15   9   1        0.03        0.17      0.55 o
 -14   9   1       26.12       22.99      1.31 o
 -13   9   1      106.58      102.33      1.82 o
 -12   9   1        0.23        1.51      0.57 o
 -11   9   1       49.19       46.69      1.35 o
 -10   9   1      113.11      116.59      2.20 o
  -9   9   1        4.30        4.49      0.55 o
  -8   9   1        3.60        6.70      0.84 o
  -7   9   1       72.20       71.57      1.87 o
  -6   9   1       73.13       70.42      1.93 o
  -5   9   1       33.07       26.55      0.96 o
  -4   9   1       71.51       67.22      1.69 o
  -3   9   1       39.53       39.40      1.26 o
  -2   9   1        3.25        4.07      0.41 o
  -1   9   1        0.74        3.34      0.34 o
   0   9   1       71.51       76.22      2.41 o
   1   9   1       17.97       13.43      0.61 o
   2   9   1        1.23        2.36      0.43 o
   3   9   1      180.76      171.03      3.43 o
   4   9   1        9.37       10.49      0.67 o
   5   9   1      146.34      145.75      2.68 o
   6   9   1      298.02      285.08      4.25 o
   7   9   1        4.88        4.73      0.60 o
   8   9   1       11.28       10.70      0.58 o
   9   9   1       31.73       29.29      0.93 o
  10   9   1       54.67       52.45      1.30 o
  11   9   1       30.80       34.33      1.24 o
  12   9   1       93.47      100.03      2.18 o
  13   9   1       44.69       47.47      1.59 o
  14   9   1       16.53       18.33      1.18 o
  15   9   1       22.87       25.52      1.47 o
  16   9   1       43.53       44.15      2.21 o
  17   9   1        1.21        2.02      0.65 o
  18   9   1       14.57       17.09      1.53 o
 -17  10   1        1.01        0.61      0.59 o
 -16  10   1        7.28        8.96      0.79 o
 -15  10   1        5.13        4.14      0.80 o
 -14  10   1        0.21        0.11      0.76 o
 -13  10   1       16.87       15.62      0.87 o
 -12  10   1        0.32       -0.23      0.61 o
 -11  10   1        5.78        5.41      0.63 o
 -10  10   1        0.01       -0.08      0.51 o
  -9  10   1       75.10       75.98      2.04 o
  -8  10   1       98.67      105.11      2.44 o
  -7  10   1      257.35      246.84      4.45 o
  -6  10   1      229.64      214.10      4.38 o
  -5  10   1      158.21      164.12      3.27 o
  -4  10   1       17.90       16.38      0.92 o
  -3  10   1       72.84       70.23      2.19 o
  -2  10   1        3.66        3.53      0.43 o
  -1  10   1        6.89        7.85      0.51 o
   0  10   1      251.62      259.30      3.62 o
   1  10   1        8.51        9.97      0.54 o
   2  10   1        5.40        7.12      0.61 o
   3  10   1        1.51        1.33      0.48 o
   4  10   1      210.79      198.41      3.37 o
   5  10   1      140.68      129.78      2.45 o
   6  10   1      136.44      141.47      3.35 o
   7  10   1       22.96       21.65      0.82 o
   8  10   1        5.44        4.58      0.56 o
   9  10   1        0.00        0.00      0.51 o
  10  10   1        0.14        0.21      0.58 o
  11  10   1        4.36        3.18      0.63 o
  12  10   1       70.11       67.24      1.82 o
  13  10   1       18.02       18.98      1.18 o
  14  10   1        0.15        0.29      0.73 o
  15  10   1        4.08        3.23      1.04 o
  16  10   1        0.80        0.61      2.02 o
  17  10   1       12.09       12.94      1.58 o
 -17  11   1        0.17       -0.73      0.73 o
 -16  11   1        5.85        5.76      0.92 o
 -15  11   1       38.61       37.74      1.48 o
 -14  11   1        3.92        2.29      0.80 o
 -13  11   1       13.25       13.56      0.89 o
 -12  11   1        0.06        0.13      0.55 o
 -11  11   1        6.29        6.22      0.65 o
 -10  11   1       11.79       12.05      0.92 o
  -9  11   1       25.06       23.30      1.18 o
  -8  11   1        0.35        0.66      0.66 o
  -7  11   1        4.90        6.16      1.60 o
  -6  11   1        3.33        2.52      0.59 o
  -5  11   1        0.21       -0.10      0.38 o
  -4  11   1       12.55       14.67      0.92 o
  -3  11   1        1.24        1.47      0.80 o
  -2  11   1      114.44      116.10      2.28 o
  -1  11   1        2.68        3.45      0.70 o
   0  11   1      195.90      186.10      3.11 o
   1  11   1       69.29       72.99      1.54 o
   2  11   1      158.98      159.35      2.91 o
   3  11   1       12.26        9.09      0.75 o
   4  11   1       13.20       12.12      1.01 o
   5  11   1      110.62      114.01      2.38 o
   6  11   1      106.09      101.70      2.55 o
   7  11   1        3.40        3.10      0.75 o
   8  11   1        1.75        2.35      0.93 o
   9  11   1       23.04       21.76      1.42 o
  10  11   1        4.24        4.31      0.65 o
  11  11   1       40.69       38.83      1.35 o
  12  11   1        2.27        3.17      0.95 o
  13  11   1        1.99        2.89      0.95 o
  14  11   1        2.98        3.33      1.04 o
  15  11   1        9.27        8.97      1.21 o
  16  11   1        1.72        1.01      1.21 o
 -16  12   1        0.77        1.20      1.24 o
 -15  12   1        1.28        0.41      0.95 o
 -14  12   1       41.81       44.36      2.00 o
 -13  12   1       26.21       26.53      1.47 o
 -12  12   1       21.44       21.92      1.94 o
 -11  12   1        3.05        1.95      2.27 o
 -10  12   1        2.41        2.27      1.07 o
  -9  12   1       46.68       45.44      3.28 o
  -8  12   1        0.69       -0.61      0.84 o
  -7  12   1       18.76       17.37      1.58 o
  -6  12   1        8.49       10.12      1.43 o
  -5  12   1       14.17       12.88      1.43 o
  -4  12   1       19.59       19.81      1.58 o
  -3  12   1        1.09       -1.26      1.26 o
  -2  12   1       10.76       13.24      1.34 o
  -1  12   1      447.24      464.68      8.37 o
   0  12   1      529.16      545.17      8.51 o
   1  12   1      326.81      328.05      5.01 o
   2  12   1        7.53        5.08      0.67 o
   3  12   1       10.01       11.44      0.90 o
   4  12   1       71.13       66.25      1.74 o
   5  12   1       47.44       48.48      1.51 o
   6  12   1       15.95       19.45      1.12 o
   7  12   1        0.14        0.15      0.59 o
   8  12   1      102.83      108.52      2.80 o
   9  12   1        1.08        1.01      0.80 o
  10  12   1       46.76       45.71      1.45 o
  11  12   1        5.53        4.49      1.04 o
  12  12   1        0.00       -0.94      0.94 o
  13  12   1      101.73      110.48      3.27 o
  14  12   1       15.63       12.23      1.77 o
  15  12   1        7.02        6.75      1.21 o
  16  12   1        4.72        4.54      1.51 o
 -15  13   1        0.31       -0.78      0.78 o
 -14  13   1        2.65        2.42      1.04 o
 -13  13   1       53.36       58.80      3.02 o
 -12  13   1        3.17        5.90      1.43 o
 -11  13   1       22.29       18.74      1.79 o
 -10  13   1       24.04       27.08      2.14 o
  -9  13   1        0.16        0.50      1.07 o
  -8  13   1        0.15       -0.50      1.51 o
  -7  13   1       15.34       14.26      1.58 o
  -6  13   1       25.10       25.79      1.79 o
  -5  13   1        9.47       10.63      1.43 o
  -4  13   1       41.44       47.33      2.50 o
  -3  13   1       24.53       24.24      2.52 o
  -2  13   1       27.56       30.44      2.11 o
  -1  13   1        1.73        2.78      0.76 o
   0  13   1        0.01       -0.40      0.70 o
   1  13   1        0.27        0.87      0.77 o
   2  13   1        0.21        0.46      0.61 o
   3  13   1       32.76       36.20      1.37 o
   4  13   1        0.00       -0.51      0.51 o
   5  13   1       20.09       20.64      1.17 o
   6  13   1        0.04        0.71      0.80 o
   7  13   1       12.61       12.86      1.12 o
   8  13   1        0.27        0.13      0.76 o
   9  13   1        5.21        4.73      0.96 o
  10  13   1        4.81        4.23      2.27 o
  11  13   1       17.49       19.59      1.40 o
  12  13   1       18.46       20.59      1.47 o
  13  13   1        6.86        7.26      1.09 o
  14  13   1        7.27        6.18      2.02 o
  15  13   1       10.23       11.61      2.02 o
 -14  14   1        0.77        2.02      1.51 o
 -13  14   1        5.76        4.60      1.58 o
 -12  14   1        3.39        2.02      1.43 o
 -11  14   1        0.08       -1.07      1.07 o
 -10  14   1        3.12        2.78      1.43 o
  -9  14   1       13.32       15.91      1.79 o
  -8  14   1       50.30       52.28      2.86 o
  -7  14   1       17.22       16.10      1.79 o
  -6  14   1       78.94       80.84      4.29 o
  -5  14   1       64.28       72.25      3.02 o
  -4  14   1       31.28       37.64      2.50 o
  -3  14   1        8.10        7.00      1.43 o
  -2  14   1       41.82       45.42      1.97 o
  -1  14   1        1.74        3.03      0.76 o
   0  14   1       31.39       30.27      1.26 o
   1  14   1        2.61        1.49      0.71 o
   2  14   1       13.97       15.32      1.13 o
   3  14   1        4.54        2.11      0.67 o
   4  14   1       58.62       63.31      1.86 o
   5  14   1       65.68       70.34      1.92 o
   6  14   1        7.55        9.18      1.12 o
   7  14   1       40.73       45.60      1.93 o
   8  14   1       14.59       18.53      1.37 o
   9  14   1        0.13        0.65      1.21 o
  10  14   1        0.34        0.79      1.21 o
  11  14   1        8.79        9.12      1.58 o
  12  14   1        0.17       -1.26      1.26 o
  13  14   1        0.14        0.72      1.51 o
 -12  15   1        0.00       -1.26      1.43 o
 -11  15   1        7.16        9.59      3.28 o
 -10  15   1        0.12        1.26      1.43 o
  -9  15   1        9.38       10.37      2.27 o
  -8  15   1        0.01        0.36      1.21 o
  -7  15   1       12.98       17.55      1.94 o
  -6  15   1       33.38       33.51      3.79 o
  -5  15   1       23.15       22.50      2.14 o
  -4  15   1        0.40       -0.79      2.02 o
  -3  15   1        5.00        8.36      1.51 o
  -2  15   1        1.23        0.96      1.06 o
  -1  15   1       18.21       18.34      1.10 o
   0  15   1       22.03       22.11      1.21 o
   1  15   1        0.18       -0.30      0.68 o
   2  15   1       40.41       40.56      1.51 o
   3  15   1        8.13        7.60      1.06 o
   4  15   1        4.31        4.45      0.80 o
   5  15   1       63.13       67.00      2.35 o
   6  15   1        1.47        1.88      0.86 o
   7  15   1        0.60        0.46      1.09 o
   8  15   1       46.86       56.28      3.02 o
   9  15   1        4.11        3.28      1.43 o
  10  15   1        7.56        6.35      1.58 o
  11  15   1       13.09       12.55      1.94 o
  12  15   1        7.34        5.55      2.52 o
 -11  16   1        2.15        4.04      2.02 o
 -10  16   1        6.44        3.59      1.77 o
  -9  16   1        8.37        8.84      1.79 o
  -8  16   1        2.85        3.03      1.43 o
  -7  16   1        2.26        2.78      1.77 o
  -6  16   1       38.02       41.68      2.86 o
  -5  16   1        6.85        6.39      1.58 o
  -4  16   1       12.46        9.01      1.58 o
  -3  16   1        0.00       -0.22      1.51 o
  -2  16   1        3.42        2.19      1.17 o
  -1  16   1       24.18       19.68      1.37 o
   0  16   1       15.49       13.21      1.15 o
   1  16   1        0.69        0.10      0.80 o
   2  16   1        0.01       -0.95      0.95 o
   3  16   1        0.09        0.13      0.80 o
   4  16   1        5.22        4.29      1.01 o
   5  16   1       32.57       30.27      2.73 o
   6  16   1        2.47        4.54      2.52 o
   7  16   1        1.62        1.01      2.02 o
   8  16   1       30.97       33.83      4.04 o
   9  16   1        7.05        4.54      2.52 o
  10  16   1       12.01       13.63      3.03 o
  -8  17   1        0.19        1.01      1.43 o
  -7  17   1       28.90       37.37      2.86 o
  -6  17   1        7.90        9.85      1.79 o
  -5  17   1        6.85        5.22      1.58 o
  -4  17   1        8.57        6.72      1.58 o
  -3  17   1        3.05        2.69      1.17 o
  -2  17   1       20.94       21.04      1.63 o
  -1  17   1        0.06        0.07      0.86 o
   0  17   1        8.90        7.30      1.12 o
   1  17   1        0.04        0.66      0.92 o
   2  17   1        0.71        0.40      0.86 o
   3  17   1        0.02       -0.47      0.80 o
   4  17   1        0.00        0.69      1.30 o
   6  17   1       15.09       14.64      3.03 o
   7  17   1        9.07       10.10      3.03 o
   8  17   1        0.51        1.01      2.52 o
  -5  18   1        3.85        7.32      1.79 o
  -4  18   1        9.92       13.88      1.63 o
  -3  18   1        2.23        1.01      1.17 o
  -2  18   1        6.64        5.32      1.34 o
  -1  18   1        0.60        1.55      1.24 o
   0  18   1        0.73        1.51      1.01 o
   1  18   1        0.78        0.85      0.92 o
   2  18   1        1.17        1.32      0.96 o
   3  18   1        1.83        1.91      1.58 o
   4  18   1        0.38        0.00      2.02 o
   5  18   1        8.51        8.08      3.03 o
 -20   0   2        7.97        5.05      1.51 o
 -19   0   2        1.28        2.52      1.51 o
 -18   0   2       20.61       19.69      2.02 o
 -17   0   2        2.05        3.53      1.51 o
 -16   0   2       11.35        9.57      1.01 o
 -15   0   2       17.92       16.57      1.76 o
 -14   0   2      278.38      260.38      7.25 o
 -13   0   2       48.08       45.82      1.44 o
 -12   0   2      789.18      764.67     13.11 o
 -11   0   2      639.48      623.95     10.74 o
 -10   0   2       49.15       57.16      1.44 o
  -9   0   2      106.61      121.65      2.54 o
  -8   0   2      247.81      233.41      4.26 o
  -7   0   2        0.31        2.36      1.01 o
  -6   0   2     1951.89     2258.87     50.07 o
  -5   0   2      265.67      247.62      5.01 o
  -4   0   2       35.44       28.94      1.01 o
  -3   0   2        4.33       10.06      1.01 o
  -2   0   2     1127.74     1113.68     17.17 o
  -1   0   2     8459.05     8462.97    117.68 o
   0   0   2        2.91        4.16      0.29 o
   1   0   2     3428.69     3403.20     39.70 o
   2   0   2     4742.20     4944.92     52.87 o
   3   0   2      358.47      429.42      9.41 o
   4   0   2      415.50      474.89      5.82 o
   5   0   2     6793.55     7343.25     85.60 o
   6   0   2      100.51      119.40      2.46 o
   7   0   2      180.25      182.35      3.08 o
   8   0   2       56.80       73.78      1.36 o
   9   0   2      826.17      756.84      9.83 o
  10   0   2        2.25        1.73      0.27 o
  11   0   2      256.94      254.23      3.63 o
  12   0   2      920.02      885.21     11.53 o
  13   0   2      289.44      243.00      3.63 o
  14   0   2      312.92      294.52      5.04 o
  15   0   2       22.92       28.11      1.15 o
  16   0   2        1.07        1.16      0.69 o
  17   0   2       22.91       17.47      1.14 o
  18   0   2      240.19      239.50      8.08 o
  19   0   2       10.06       26.26      2.02 o
  20   0   2        5.33        7.57      1.51 o
 -20   1   2        0.07       -0.25      1.07 o
 -19   1   2       22.58       22.94      2.52 o
 -18   1   2        0.01       -0.13      0.41 o
 -17   1   2       33.56       36.22      1.34 o
 -16   1   2       24.03       26.23      1.66 o
 -15   1   2       27.35       27.94      0.80 o
 -14   1   2      140.97      123.44      2.01 o
 -13   1   2       81.59       71.36      1.32 o
 -12   1   2       52.10       51.00      1.02 o
 -11   1   2       64.09       62.23      1.36 o
 -10   1   2       77.84       77.53      1.24 o
  -9   1   2      142.69      140.82      2.16 o
  -8   1   2      710.30      807.73     10.22 o
  -7   1   2      590.33      593.96      7.62 o
  -6   1   2     2756.92     2871.61     38.18 o
  -5   1   2      309.08      336.85      4.68 o
  -4   1   2        0.61        0.00      0.36 o
  -3   1   2      373.87      383.32      4.76 o
  -2   1   2      561.76      572.52      6.94 o
  -1   1   2       78.72       74.39      1.03 o
   0   1   2     1145.67     1225.61     12.11 o
   1   1   2      324.65      369.21      3.19 o
   2   1   2       28.43       19.94      0.35 o
   3   1   2      554.71      552.80      4.84 o
   4   1   2      231.81      196.85      1.82 o
   5   1   2      584.98      643.46      5.65 o
   6   1   2     2393.26     2490.20     22.48 o
   7   1   2     1409.97     1420.00     12.68 o
   8   1   2      280.29      295.08      2.88 o
   9   1   2      268.67      275.35      2.91 o
  10   1   2      314.89      300.73      2.95 o
  11   1   2        3.11        3.16      0.32 o
  12   1   2        2.93        3.92      0.38 o
  13   1   2       47.13       43.56      0.82 o
  14   1   2      270.07      251.84      3.06 o
  15   1   2       19.20       16.83      0.63 o
  16   1   2      130.97      130.70      2.26 o
  17   1   2       36.45       37.83      1.22 o
  18   1   2        1.51        4.14      0.87 o
  19   1   2       60.26       69.28      2.53 o
  20   1   2       18.17       18.43      1.43 o
 -20   2   2        0.17        1.01      1.07 o
 -19   2   2        2.45        4.00      1.30 o
 -18   2   2        7.99        8.22      0.73 o
 -17   2   2        4.17        5.42      1.16 o
 -16   2   2        5.94        6.94      0.73 o
 -15   2   2        3.52        3.72      0.57 o
 -14   2   2        8.45        9.33      1.03 o
 -13   2   2       13.88       11.70      0.55 o
 -12   2   2        9.71       10.94      0.61 o
 -11   2   2        0.52        0.11      0.26 o
 -10   2   2        0.49        0.11      0.24 o
  -9   2   2       41.28       39.32      0.81 o
  -8   2   2       34.18       30.97      0.98 o
  -7   2   2      234.81      241.93      3.35 o
  -6   2   2        8.70       10.95      0.59 o
  -5   2   2      925.66      937.73     10.66 o
  -4   2   2       11.17       10.44      0.27 o
  -3   2   2        0.06       -0.41      0.41 o
  -2   2   2      730.70      734.26     11.21 o
  -1   2   2      200.45      213.24      2.89 o
   0   2   2        4.67        2.19      0.23 o
   1   2   2      246.88      283.00      2.91 o
   2   2   2      120.52      128.62      1.63 o
   3   2   2      253.41      244.72      2.33 o
   4   2   2      171.90      165.85      1.79 o
   5   2   2      223.36      228.03      2.27 o
   6   2   2      485.04      481.64      4.58 o
   7   2   2       20.89       23.00      0.61 o
   8   2   2      364.09      343.39      3.53 o
   9   2   2      129.15      120.95      1.51 o
  10   2   2       23.58       25.73      0.58 o
  11   2   2      184.51      166.89      1.98 o
  12   2   2        1.56        1.59      0.51 o
  13   2   2        0.45        0.50      0.22 o
  14   2   2        2.19        4.70      0.41 o
  15   2   2       35.58       33.21      0.84 o
  16   2   2        7.16        6.95      0.45 o
  17   2   2        7.05        6.96      0.69 o
  18   2   2       10.65       11.10      0.87 o
  19   2   2        2.91        4.57      1.07 o
  20   2   2       10.43       11.61      1.51 o
 -20   3   2        0.47        0.36      0.73 o
 -19   3   2        1.41        0.69      0.88 o
 -18   3   2        1.66        1.64      0.65 o
 -17   3   2       10.74        9.21      0.74 o
 -16   3   2        0.06       -0.38      0.41 o
 -15   3   2       12.40        8.97      0.67 o
 -14   3   2      299.08      260.95      4.97 o
 -13   3   2        9.49       12.10      0.65 o
 -12   3   2       50.16       54.36      1.39 o
 -11   3   2       45.27       51.25      1.30 o
 -10   3   2       21.95       22.28      0.86 o
  -9   3   2        2.49        3.09      0.37 o
  -8   3   2      523.33      576.75      7.44 o
  -7   3   2      303.47      303.34      3.66 o
  -6   3   2      974.01     1051.89     13.14 o
  -5   3   2       63.51       75.43      1.48 o
  -4   3   2       44.31       36.36      0.69 o
  -3   3   2      271.53      259.16      3.13 o
  -2   3   2       19.93       20.26      0.87 o
  -1   3   2     1108.77     1197.86     14.92 o
   0   3   2       12.27       22.02      0.88 o
   1   3   2      169.43      180.89      2.42 o
   2   3   2      903.03      908.13      8.60 o
   3   3   2        5.66        4.06      0.18 o
   4   3   2       20.59       27.61      0.39 o
   5   3   2      368.33      405.40      3.89 o
   6   3   2      990.54     1039.04      9.55 o
   7   3   2      780.66      774.15      7.53 o
   8   3   2      121.91      129.10      1.55 o
   9   3   2       20.66       25.43      0.59 o
  10   3   2       26.40       24.25      0.60 o
  11   3   2        6.11        6.65      0.37 o
  12   3   2       94.31       85.01      1.28 o
  13   3   2        2.25        4.48      0.43 o
  14   3   2       76.78       70.57      1.23 o
  15   3   2       39.05       38.57      0.98 o
  16   3   2        7.31        8.52      0.56 o
  17   3   2        0.11        0.14      0.54 o
  18   3   2        0.20        1.51      0.84 o
  19   3   2       28.05       38.17      1.94 o
 -20   4   2        0.66       -0.65      0.65 o
 -19   4   2        0.00       -0.36      0.73 o
 -18   4   2        5.25        4.92      0.73 o
 -17   4   2        3.50        4.17      0.73 o
 -16   4   2       10.26        8.87      1.26 o
 -15   4   2        8.16        8.92      0.68 o
 -14   4   2       96.49       83.92      1.82 o
 -13   4   2       55.53       56.51      1.91 o
 -12   4   2      306.07      290.05      4.42 o
 -11   4   2      214.82      219.99      3.71 o
 -10   4   2        8.43        9.01      0.59 o
  -9   4   2       32.30       34.62      0.96 o
  -8   4   2       77.68       73.76      1.57 o
  -7   4   2       24.95       28.60      0.86 o
  -6   4   2      418.39      497.58      7.38 o
  -5   4   2       56.65       48.71      1.24 o
  -4   4   2       41.65       38.16      1.09 o
  -3   4   2        2.41        5.90      0.44 o
  -2   4   2      243.68      226.74      3.53 o
  -1   4   2     1834.50     1829.32     26.18 o
   0   4   2        4.27        7.71      0.51 o
   1   4   2      409.66      398.34      7.06 o
   2   4   2     1189.05     1191.03     11.58 o
   3   4   2      141.84      173.58      1.72 o
   4   4   2      111.87      122.33      1.30 o
   5   4   2     2276.15     2433.95     29.17 o
   6   4   2      114.33      121.63      1.34 o
   7   4   2       22.84       24.05      0.50 o
   8   4   2       16.92       24.99      0.56 o
   9   4   2      314.01      293.67      3.57 o
  10   4   2        6.58        6.87      0.42 o
  11   4   2       62.67       61.16      1.04 o
  12   4   2      327.56      301.26      3.61 o
  13   4   2      159.31      138.00      1.91 o
  14   4   2       84.01       84.93      2.38 o
  15   4   2        2.36        5.01      0.55 o
  16   4   2        1.72        1.24      0.51 o
  17   4   2        6.62        5.42      0.69 o
  18   4   2      107.14      116.45      2.71 o
  19   4   2       11.58       17.96      1.43 o
 -20   5   2        5.46        6.58      1.21 o
 -19   5   2        7.20        8.83      0.95 o
 -18   5   2        0.47        0.63      0.65 o
 -17   5   2        4.05        7.21      0.78 o
 -16   5   2       41.85       45.90      1.70 o
 -15   5   2       71.93       66.00      1.86 o
 -14   5   2        7.38        6.78      0.88 o
 -13   5   2      121.12      110.49      2.22 o
 -12   5   2      214.76      215.42      3.74 o
 -11   5   2       47.53       50.07      1.30 o
 -10   5   2      148.39      141.80      2.29 o
  -9   5   2       39.78       41.51      1.05 o
  -8   5   2      170.48      178.37      3.18 o
  -7   5   2       61.64       61.53      1.20 o
  -6   5   2      853.37      858.10     11.79 o
  -5   5   2      243.31      239.38      3.74 o
  -4   5   2       87.76      108.39      1.67 o
  -3   5   2     1714.56     1719.22     24.52 o
  -2   5   2      149.59      139.07      2.43 o
  -1   5   2     1124.90     1147.44     18.83 o
   0   5   2      866.41      846.66     14.22 o
   1   5   2       39.24       53.45      2.24 o
   2   5   2      324.13      355.76      4.41 o
   3   5   2      415.81      381.28      4.13 o
   4   5   2      141.00      124.45      1.97 o
   5   5   2      190.76      188.15      2.45 o
   6   5   2      369.93      370.98      4.84 o
   7   5   2      343.54      355.86      4.23 o
   8   5   2      100.12      112.68      1.68 o
   9   5   2      209.73      220.55      2.85 o
  10   5   2      489.21      476.68      5.59 o
  11   5   2       79.39       84.71      1.56 o
  12   5   2       20.29       19.38      0.70 o
  13   5   2       28.86       30.22      0.96 o
  14   5   2      212.66      208.40      3.19 o
  15   5   2        0.43        0.55      0.55 o
  16   5   2      110.84      112.62      2.21 o
  17   5   2       40.98       43.87      1.54 o
  18   5   2        3.83        5.13      0.73 o
  19   5   2       12.54       11.94      1.15 o
 -19   6   2       11.51       12.21      1.09 o
 -18   6   2       25.48       28.42      1.46 o
 -17   6   2        9.60        9.15      1.20 o
 -16   6   2       31.62       27.43      1.40 o
 -15   6   2       13.22       15.82      1.38 o
 -14   6   2       31.31       28.71      1.17 o
 -13   6   2       52.91       50.30      1.26 o
 -12   6   2       24.91       25.86      0.93 o
 -11   6   2        5.63        4.16      0.51 o
 -10   6   2        0.04       -0.19      0.27 o
  -9   6   2       48.67       41.52      1.27 o
  -8   6   2       49.50       46.38      1.05 o
  -7   6   2      671.66      658.67      8.61 o
  -6   6   2       40.82       41.33      1.47 o
  -5   6   2     1948.35     1879.87     23.38 o
  -4   6   2       20.31       22.90      0.89 o
  -3   6   2       13.73       18.56      0.80 o
  -2   6   2     1860.80     1826.76     26.11 o
  -1   6   2      403.23      407.80      8.40 o
   0   6   2       28.92       25.11      1.09 o
   1   6   2      837.13      921.82     13.13 o
   2   6   2      260.54      254.89      3.66 o
   3   6   2      713.73      718.88      8.74 o
   4   6   2      239.39      226.62      2.68 o
   5   6   2      537.87      535.48      6.13 o
   6   6   2     1289.67     1225.09     14.75 o
   7   6   2       42.10       45.47      1.51 o
   8   6   2      955.04      901.68     11.10 o
   9   6   2      427.00      418.43      4.99 o
  10   6   2       89.95       92.94      1.50 o
  11   6   2      635.86      631.69      7.36 o
  12   6   2       19.40       20.28      1.07 o
  13   6   2        2.71        2.94      0.49 o
  14   6   2        8.91        9.57      0.81 o
  15   6   2      107.00      103.31      2.22 o
  16   6   2       22.23       23.20      1.15 o
  17   6   2       16.15       16.66      0.95 o
  18   6   2       35.64       34.66      1.54 o
  19   6   2       11.76        7.59      0.95 o
 -19   7   2       13.13       16.36      1.71 o
 -18   7   2        4.61        5.57      0.78 o
 -17   7   2        2.81        3.27      0.78 o
 -16   7   2        1.87        3.76      0.78 o
 -15   7   2       77.27       65.85      1.86 o
 -14   7   2      158.57      146.40      2.43 o
 -13   7   2       97.21      101.07      2.12 o
 -12   7   2       89.99       88.58      2.14 o
 -11   7   2        7.19        6.26      0.73 o
 -10   7   2       89.47       86.09      1.63 o
  -9   7   2       86.09       76.98      1.57 o
  -8   7   2      103.16      104.93      1.80 o
  -7   7   2        1.56        2.43      0.34 o
  -6   7   2       10.97        8.23      0.51 o
  -5   7   2        1.57        3.97      0.41 o
  -4   7   2       15.96       19.49      0.60 o
  -3   7   2      229.94      220.07      3.72 o
  -2   7   2      801.18      792.86     11.31 o
  -1   7   2     1502.60     1568.85     30.04 o
   0   7   2      143.99      127.06      3.38 o
   1   7   2       20.72       26.90      1.02 o
   2   7   2      510.34      505.35      6.83 o
   3   7   2      122.60      130.06      2.70 o
   4   7   2      262.30      256.16      2.97 o
   5   7   2       65.93       66.90      1.19 o
   6   7   2        4.07        3.97      0.46 o
   7   7   2       12.48       11.78      0.53 o
   8   7   2        9.79       10.60      0.64 o
   9   7   2       31.37       29.92      0.98 o
  10   7   2      220.39      214.97      3.72 o
  11   7   2       55.43       57.18      1.63 o
  12   7   2      230.53      223.30      3.61 o
  13   7   2       31.85       32.58      1.24 o
  14   7   2        1.79        3.17      0.80 o
  15   7   2       14.29       17.10      1.60 o
  16   7   2       14.33       15.33      1.83 o
  17   7   2       13.94       15.55      1.21 o
  18   7   2        1.16        0.94      0.73 o
 -18   8   2        0.97        1.09      0.78 o
 -17   8   2        5.64        8.23      0.95 o
 -16   8   2        6.45        7.92      0.95 o
 -15   8   2        3.32        5.80      0.62 o
 -14   8   2        0.90        3.47      0.59 o
 -13   8   2       45.74       47.45      1.33 o
 -12   8   2        1.50        1.39      0.55 o
 -11   8   2        0.37        0.53      0.45 o
 -10   8   2        2.19        1.63      0.37 o
  -9   8   2        0.80        0.87      0.30 o
  -8   8   2        0.30        0.50      0.30 o
  -7   8   2      165.64      162.22      2.32 o
  -6   8   2       51.54       41.54      0.95 o
  -5   8   2        7.58        8.44      0.66 o
  -4   8   2       12.65       10.78      0.36 o
  -3   8   2        3.93        3.88      0.30 o
  -2   8   2        6.30        8.71      0.54 o
  -1   8   2       67.77       48.99      1.94 o
   0   8   2       44.22       53.45      1.94 o
   1   8   2      308.74      287.51      4.21 o
   2   8   2       41.03       39.12      1.08 o
   3   8   2        6.88        7.11      0.52 o
   4   8   2        9.74       10.67      0.47 o
   5   8   2       50.06       53.88      1.10 o
   6   8   2      111.08      116.44      1.90 o
   7   8   2       15.04       13.92      0.70 o
   8   8   2        1.50        1.35      0.55 o
   9   8   2        4.06        3.46      0.66 o
  10   8   2       12.37       13.19      1.09 o
  11   8   2        8.57       11.02      0.96 o
  12   8   2        0.47        1.51      0.69 o
  13   8   2       24.90       24.24      1.34 o
  14   8   2        8.26        7.05      0.72 o
  15   8   2        9.23        7.66      0.86 o
  16   8   2        0.71        1.83      0.67 o
  17   8   2        0.63        2.02      0.65 o
  18   8   2        6.56        6.12      0.95 o
 -18   9   2        0.99        1.20      0.78 o
 -17   9   2        4.54        4.96      0.95 o
 -16   9   2        8.63       10.55      0.86 o
 -15   9   2       31.36       31.34      1.15 o
 -14   9   2        4.13        4.11      0.57 o
 -13   9   2       20.00       19.02      0.85 o
 -12   9   2       66.50       67.41      1.60 o
 -11   9   2       15.72       17.79      1.05 o
 -10   9   2       31.64       31.93      0.95 o
  -9   9   2        6.77        6.78      0.49 o
  -8   9   2        0.64       -0.20      0.95 o
  -7   9   2       52.39       51.52      1.53 o
  -6   9   2       51.04       55.85      1.53 o
  -5   9   2       77.57       76.43      1.79 o
  -4   9   2      107.19      109.71      2.25 o
  -3   9   2      586.89      590.34      8.94 o
  -2   9   2        0.40        0.40      0.58 o
  -1   9   2      585.93      615.51     12.70 o
   0   9   2       67.18       63.03      1.70 o
   1   9   2       14.61       14.56      1.07 o
   2   9   2      264.50      266.99      3.76 o
   3   9   2       26.11       25.41      0.86 o
   4   9   2        0.35        0.00      0.45 o
   5   9   2       24.67       25.77      0.86 o
   6   9   2       69.68       70.70      1.46 o
   7   9   2        4.60        5.04      0.57 o
   8   9   2       38.31       39.40      1.48 o
   9   9   2       22.84       21.19      1.22 o
  10   9   2       57.69       61.21      1.92 o
  11   9   2      127.86      128.34      2.98 o
  12   9   2        0.47        0.00      0.83 o
  13   9   2        6.69        5.92      1.04 o
  14   9   2       33.90       32.99      1.63 o
  15   9   2        0.39        2.96      1.21 o
  16   9   2        6.56        6.39      1.21 o
  17   9   2        3.07        2.56      0.78 o
 -17  10   2        0.49        1.44      1.41 o
 -16  10   2       25.68       21.19      1.15 o
 -15  10   2        4.91        5.95      0.83 o
 -14  10   2       14.04       13.56      1.02 o
 -13  10   2       29.26       27.99      1.31 o
 -12  10   2        4.82        6.18      0.87 o
 -11  10   2        9.40        9.66      0.86 o
 -10  10   2        8.71        7.76      0.72 o
  -9  10   2        1.06        0.00      0.58 o
  -8  10   2       11.79       10.65      1.42 o
  -7  10   2      292.33      289.73      5.90 o
  -6  10   2       58.72       62.64      2.04 o
  -5  10   2      384.89      367.56      8.40 o
  -4  10   2        2.17        0.25      0.76 o
  -3  10   2       31.98       26.68      1.58 o
  -2  10   2      497.98      473.91     10.19 o
  -1  10   2       44.52       44.45      1.94 o
   0  10   2       50.42       52.45      1.70 o
   1  10   2      416.84      420.65      6.02 o
   2  10   2       63.83       61.00      1.43 o
   3  10   2      171.73      170.33      2.69 o
   4  10   2        1.73        1.35      0.55 o
   5  10   2       76.61       79.06      1.90 o
   6  10   2      552.51      547.33      6.96 o
   7  10   2        4.25        4.39      0.72 o
   8  10   2      261.95      263.46      4.94 o
   9  10   2      147.82      141.81      4.45 o
  10  10   2       54.16       49.41      1.83 o
  11  10   2      266.33      284.39      5.87 o
  12  10   2       33.28       34.44      1.78 o
  13  10   2        2.46        2.21      1.24 o
  14  10   2        3.47        2.63      1.04 o
  15  10   2       33.45       31.10      1.94 o
  16  10   2        6.08        5.75      1.21 o
 -16  11   2        0.44       -0.03      0.62 o
 -15  11   2       45.15       44.13      1.48 o
 -14  11   2       18.89       19.20      1.40 o
 -13  11   2       37.59       41.86      1.83 o
 -12  11   2       15.35       17.69      1.09 o
 -11  11   2        2.24        3.17      1.21 o
 -10  11   2       27.51       24.30      1.94 o
  -9  11   2       55.06       58.84      3.03 o
  -8  11   2        5.00        4.33      1.07 o
  -7  11   2        8.68        9.62      1.43 o
  -6  11   2      153.70      162.21      4.64 o
  -5  11   2        1.42        0.71      0.84 o
  -4  11   2        0.06       -0.71      0.71 o
  -3  11   2       11.03       12.88      1.43 o
  -2  11   2      476.24      451.73     10.01 o
  -1  11   2      449.00      457.10     10.19 o
   0  11   2       51.13       54.15      1.59 o
   1  11   2      110.67      110.14      2.99 o
   2  11   2       65.87       68.23      1.56 o
   3  11   2       36.28       34.28      1.06 o
   4  11   2       72.39       67.10      1.77 o
   5  11   2        0.98        0.42      0.55 o
   6  11   2      108.58      112.15      2.30 o
   7  11   2       31.83       34.62      1.36 o
   8  11   2       92.07      100.31      2.53 o
   9  11   2       29.94       32.36      1.51 o
  10  11   2       45.92       47.29      2.58 o
  11  11   2       42.94       43.44      1.93 o
  12  11   2       77.50       76.62      2.68 o
  13  11   2        4.90        5.33      1.04 o
  14  11   2        0.19        1.80      1.21 o
  15  11   2        0.40        0.65      1.21 o
  16  11   2        7.61        8.21      1.30 o
 -15  12   2        4.54        6.54      1.09 o
 -14  12   2       17.40       21.96      1.40 o
 -13  12   2       13.10       14.64      1.09 o
 -12  12   2       14.66       12.77      1.58 o
 -11  12   2       20.04       21.53      2.02 o
 -10  12   2        1.72        1.51      1.07 o
  -9  12   2        0.10       -0.76      1.07 o
  -8  12   2        3.88        2.52      1.51 o
  -7  12   2      135.33      129.09      4.10 o
  -6  12   2      135.14      139.43      4.29 o
  -5  12   2       16.65       16.98      1.58 o
  -4  12   2        2.09        1.21      0.84 o
  -3  12   2        1.42       -0.10      0.84 o
  -2  12   2        9.84       12.70      1.43 o
  -1  12   2      222.16      199.86      7.07 o
   0  12   2       30.24       32.07      1.44 o
   1  12   2      263.82      243.70      5.75 o
   2  12   2      202.57      205.08      3.32 o
   3  12   2        1.48        0.62      0.53 o
   4  12   2       11.24       12.64      0.80 o
   5  12   2        5.74        6.48      0.89 o
   6  12   2       38.60       40.15      1.74 o
   7  12   2       17.23       19.66      1.59 o
   8  12   2       15.92       18.13      1.11 o
   9  12   2        9.60       10.37      1.09 o
  10  12   2        7.54        7.21      1.04 o
  11  12   2       20.04       25.05      1.63 o
  12  12   2       15.47       16.77      1.40 o
  13  12   2        0.45       -0.90      0.90 o
  14  12   2       23.46       24.74      1.94 o
  15  12   2       10.50       10.10      1.58 o
 -14  13   2        5.10        3.28      1.04 o
 -13  13   2        0.44        1.08      3.03 o
 -12  13   2        1.03        0.43      1.21 o
 -11  13   2        0.21       -1.01      1.07 o
 -10  13   2        0.96        1.59      1.26 o
  -9  13   2       23.05       26.03      2.14 o
  -8  13   2       20.36       21.82      1.79 o
  -7  13   2       72.08       75.31      3.21 o
  -6  13   2        7.19        7.18      1.26 o
  -5  13   2        8.96        8.69      1.77 o
  -4  13   2        7.11        8.96      2.02 o
  -3  13   2       50.39       48.00      2.50 o
  -2  13   2        9.05        7.18      1.21 o
  -1  13   2      101.92      100.59      3.08 o
   0  13   2        0.60        1.51      0.95 o
   1  13   2       16.50       16.89      1.39 o
   2  13   2       68.33       56.74      2.31 o
   3  13   2        3.63        3.16      0.62 o
   4  13   2       29.85       34.20      1.67 o
   5  13   2        2.34        2.91      0.92 o
   6  13   2      145.45      144.73      3.48 o
   7  13   2        0.05        1.51      1.17 o
   8  13   2       29.50       31.65      2.30 o
   9  13   2        0.03       -0.74      0.78 o
  10  13   2        4.41        3.03      1.04 o
  11  13   2       42.45       41.98      2.75 o
  12  13   2        3.11        3.68      1.21 o
  13  13   2       22.69       23.65      1.94 o
  14  13   2        0.03        0.36      1.21 o
 -13  14   2        7.35       10.73      3.03 o
 -12  14   2        0.03        0.36      1.21 o
 -11  14   2        4.00        5.16      1.58 o
 -10  14   2       13.72       12.88      1.79 o
  -9  14   2       12.20       12.00      1.79 o
  -8  14   2       70.13       68.91      3.02 o
  -7  14   2       56.97       59.87      4.04 o
  -6  14   2       36.23       38.33      2.78 o
  -5  14   2        9.06        8.39      2.27 o
  -4  14   2       26.20       27.54      2.14 o
  -3  14   2       10.40        6.63      1.51 o
  -2  14   2       16.89       12.83      1.58 o
  -1  14   2        3.07        4.95      1.76 o
   0  14   2       25.14       21.31      1.37 o
   1  14   2       95.92       90.64      2.18 o
   2  14   2        4.76        3.15      1.46 o
   3  14   2        1.78       -0.14      0.95 o
   4  14   2       21.60       21.01      1.41 o
   5  14   2        4.61        3.58      1.00 o
   6  14   2      138.82      145.99      7.07 o
   7  14   2        0.01        0.19      2.27 o
   8  14   2       17.61       15.82      2.27 o
   9  14   2        8.07        5.49      1.58 o
  10  14   2       12.38        9.20      1.79 o
  11  14   2       31.53       32.72      2.14 o
  12  14   2       11.83       10.76      1.68 o
 -11  15   2       10.15        9.73      1.58 o
 -10  15   2        3.03        1.26      1.43 o
  -9  15   2        7.14        9.58      2.02 o
  -8  15   2        0.17        1.88      1.21 o
  -7  15   2        2.07        2.52      1.51 o
  -6  15   2       40.34       44.66      2.66 o
  -5  15   2        0.59        1.73      1.21 o
  -4  15   2        0.16       -0.76      1.77 o
  -3  15   2        0.86       -1.07      1.07 o
  -2  15   2       79.39       70.53      2.71 o
  -1  15   2       59.20       54.34      2.33 o
   0  15   2        0.90        1.30      0.86 o
   1  15   2       57.98       47.21      2.22 o
   2  15   2        0.75       -0.95      0.95 o
   3  15   2        0.08       -0.87      0.87 o
   4  15   2        0.58        0.18      0.95 o
   5  15   2        3.23        1.41      1.04 o
   6  15   2       31.80       36.71      3.03 o
   7  15   2        8.67        9.51      1.68 o
   8  15   2       47.62       49.19      5.30 o
   9  15   2        3.22        5.05      2.52 o
  10  15   2        1.22        3.03      2.52 o
  11  15   2        6.45        6.56      2.52 o
 -10  16   2        0.08       -1.21      1.21 o
  -9  16   2        0.80       -0.50      1.21 o
  -8  16   2        0.00        0.65      1.21 o
  -7  16   2       24.83       26.48      2.30 o
  -6  16   2       33.80       36.15      2.50 o
  -5  16   2        2.18        2.27      1.43 o
  -4  16   2        0.27       -1.01      1.07 o
  -3  16   2        0.48        0.83      0.95 o
  -2  16   2        0.24       -0.55      0.95 o
  -1  16   2       32.30       30.62      1.93 o
   0  16   2        8.24        6.19      1.34 o
   1  16   2       23.06       19.18      1.75 o
   2  16   2       60.92       63.52      2.59 o
   3  16   2        0.35       -0.95      0.95 o
   4  16   2       10.96       14.21      1.63 o
   5  16   2        0.02       -0.81      1.04 o
   6  16   2        1.24        1.26      2.27 o
   7  16   2        2.78        3.09      1.58 o
   8  16   2       10.21        8.08      3.03 o
   9  16   2        5.77        6.06      2.52 o
  -7  17   2       11.21       15.78      1.94 o
  -6  17   2        8.46        4.29      1.43 o
  -5  17   2        0.04       -0.72      1.21 o
  -4  17   2        2.96        3.79      1.43 o
  -3  17   2        0.92        1.08      1.21 o
  -2  17   2        1.84        3.03      1.43 o
  -1  17   2        8.82        6.51      1.58 o
   0  17   2        0.27        1.01      1.43 o
   1  17   2        6.96        8.34      1.79 o
   2  17   2        9.64        7.27      1.68 o
   3  17   2        1.94        0.25      2.27 o
   4  17   2       10.25       12.78      1.94 o
   5  17   2        0.01        1.29      1.58 o
   6  17   2       28.27       23.73      3.53 o
   7  17   2        0.96        0.00      2.02 o
  -3  18   2        1.12        1.26      1.43 o
  -2  18   2        1.15       -0.79      1.21 o
  -1  18   2        4.38        7.32      1.79 o
   0  18   2        3.74        4.29      1.79 o
   1  18   2       14.33       17.06      2.30 o
   2  18   2        0.59       -0.06      1.58 o
   3  18   2        1.69        0.50      2.02 o
 -20   1   3        0.27        1.73      1.21 o
 -19   1   3        0.08        0.30      1.01 o
 -18   1   3        3.12        4.43      0.73 o
 -17   1   3        0.25       -0.79      0.79 o
 -16   1   3        5.47        3.13      0.73 o
 -15   1   3      151.84      139.12      2.35 o
 -14   1   3        4.95        5.26      0.52 o
 -13   1   3       13.24        9.46      0.55 o
 -12   1   3       23.29       24.95      0.77 o
 -11   1   3       90.86       81.92      1.45 o
 -10   1   3        0.09        0.00      0.30 o
  -9   1   3      268.22      270.80      3.88 o
  -8   1   3      115.31      109.30      1.88 o
  -7   1   3      145.62      135.54      2.18 o
  -6   1   3        5.15       13.28      0.54 o
  -5   1   3       61.71       74.76      1.21 o
  -4   1   3      302.28      295.35      3.80 o
  -3   1   3       40.67       53.45      0.94 o
  -2   1   3     2699.22     2880.92     31.33 o
  -1   1   3      680.32      795.56      8.39 o
   0   1   3      235.99      258.37      2.85 o
   1   1   3      681.67      651.37      6.39 o
   2   1   3        0.05        0.58      0.17 o
   3   1   3      448.34      489.10      4.19 o
   4   1   3      652.41      691.44      6.11 o
   5   1   3       49.26       54.04      0.65 o
   6   1   3       12.98       13.39      0.47 o
   7   1   3       29.42       31.78      0.52 o
   8   1   3       22.26       16.18      0.69 o
   9   1   3        6.84        9.48      0.40 o
  10   1   3      242.32      240.28      2.64 o
  11   1   3      208.47      179.49      2.28 o
  12   1   3      101.32       79.13      1.26 o
  13   1   3        0.03        0.39      0.29 o
  14   1   3       35.11       37.88      1.10 o
  15   1   3        1.80        1.81      0.55 o
  16   1   3        1.76        3.53      0.73 o
  17   1   3       48.19       55.33      1.71 o
  18   1   3        1.76        1.51      0.71 o
  19   1   3        0.04       -0.71      0.71 o
 -19   2   3       22.06       31.05      1.47 o
 -18   2   3        3.62        2.86      0.73 o
 -17   2   3        0.43       -0.63      0.63 o
 -16   2   3       41.06       39.13      1.73 o
 -15   2   3        7.66        7.56      0.80 o
 -14   2   3       75.18       76.60      1.72 o
 -13   2   3       45.20       46.40      1.04 o
 -12   2   3        6.53        4.93      0.49 o
 -11   2   3       43.42       40.95      1.05 o
 -10   2   3        5.02        3.62      0.31 o
  -9   2   3       45.54       47.29      1.05 o
  -8   2   3        2.09        5.13      0.28 o
  -7   2   3      944.13      966.92     11.84 o
  -6   2   3      540.30      541.03      6.74 o
  -5   2   3      264.93      267.35      3.43 o
  -4   2   3     1723.71     1782.62     21.37 o
  -3   2   3      389.13      415.76      5.20 o
  -2   2   3      468.69      492.67      6.90 o
  -1   2   3      266.22      271.20      3.27 o
   0   2   3      244.67      217.13      2.64 o
   1   2   3      780.06      857.89      9.44 o
   2   2   3      634.30      755.81      7.50 o
   3   2   3      750.06      756.10      7.06 o
   4   2   3      359.34      386.76      5.19 o
   5   2   3      185.99      179.72      2.05 o
   6   2   3     1853.24     1813.20     17.13 o
   7   2   3      491.84      427.94      4.37 o
   8   2   3       80.14       81.89      1.32 o
   9   2   3      573.59      520.50      5.63 o
  10   2   3      429.35      391.05      4.37 o
  11   2   3        5.01        1.66      0.33 o
  12   2   3       15.41       19.41      1.24 o
  13   2   3      112.78      112.93      1.69 o
  14   2   3        2.37        1.23      0.32 o
  15   2   3      110.17       97.93      2.09 o
  16   2   3      194.71      189.99      4.03 o
  17   2   3        2.62        7.21      1.07 o
  18   2   3        3.79        4.12      0.84 o
  19   2   3       61.45       61.76      4.04 o
 -19   3   3        6.96       11.04      1.04 o
 -18   3   3       18.12       23.27      1.40 o
 -17   3   3        0.07       -0.76      0.89 o
 -16   3   3        1.45        2.74      1.12 o
 -15   3   3      138.78      131.46      2.67 o
 -14   3   3        2.60        2.99      0.55 o
 -13   3   3        0.62        0.60      0.41 o
 -12   3   3        8.99       11.24      0.72 o
 -11   3   3       40.99       34.82      0.95 o
 -10   3   3       41.25       34.32      0.84 o
  -9   3   3      188.26      190.02      2.75 o
  -8   3   3      269.61      268.50      3.69 o
  -7   3   3      110.25      105.19      1.69 o
  -6   3   3      244.42      204.88      2.86 o
  -5   3   3       79.08       62.83      1.15 o
  -4   3   3      302.93      285.10      4.10 o
  -3   3   3       34.34       44.20      0.87 o
  -2   3   3     1853.21     1947.40     25.95 o
  -1   3   3      116.52      163.90      2.26 o
   0   3   3      416.09      425.53      4.72 o
   1   3   3      686.89      682.75      8.18 o
   2   3   3       41.44       43.96      0.66 o
   3   3   3       62.46       78.04      0.99 o
   4   3   3     1213.00     1275.41     11.69 o
   5   3   3      278.44      256.67      2.80 o
   6   3   3      157.93      160.11      1.93 o
   7   3   3      349.14      320.65      3.60 o
   8   3   3       86.21       84.78      1.41 o
   9   3   3       26.22       22.71      0.64 o
  10   3   3      491.31      472.44      5.28 o
  11   3   3      322.97      314.37      3.66 o
  12   3   3       21.71       18.98      0.63 o
  13   3   3        0.12        0.83      0.38 o
  14   3   3       63.32       62.79      1.18 o
  15   3   3       48.03       40.28      1.01 o
  16   3   3        2.96        4.80      0.80 o
  17   3   3      121.09      134.28      4.80 o
  18   3   3        4.21        4.54      1.51 o
 -19   4   3        3.03        4.13      0.78 o
 -18   4   3        8.70       11.10      1.04 o
 -17   4   3        0.01       -0.44      0.65 o
 -16   4   3        0.13       -0.38      0.65 o
 -15   4   3        0.72        2.64      0.66 o
 -14   4   3       59.27       56.34      1.48 o
 -13   4   3       33.83       34.31      2.55 o
 -12   4   3        8.38        7.36      0.69 o
 -11   4   3      214.31      202.42      3.57 o
 -10   4   3       20.32       18.84      0.86 o
  -9   4   3        4.35        4.96      0.87 o
  -8   4   3       35.70       33.60      1.17 o
  -7   4   3      374.83      358.97      5.93 o
  -6   4   3      115.19      116.74      1.93 o
  -5   4   3      302.80      288.21      3.89 o
  -4   4   3       69.56       80.84      2.48 o
  -3   4   3      237.51      217.19      3.20 o
  -2   4   3       41.22       51.48      1.24 o
  -1   4   3      467.90      421.54      5.43 o
   0   4   3      209.40      184.13      5.65 o
   1   4   3       61.50       61.87      1.43 o
   2   4   3      584.90      560.71      6.30 o
   3   4   3      185.05      170.22      1.97 o
   4   4   3      372.61      387.45      3.76 o
   5   4   3      145.56      143.25      1.62 o
   6   4   3      495.47      509.99      5.27 o
   7   4   3       70.05       67.96      1.50 o
   8   4   3      132.47      127.24      1.72 o
   9   4   3        3.02        2.92      0.32 o
  10   4   3       50.80       49.66      0.97 o
  11   4   3        1.82        1.56      0.32 o
  12   4   3      117.33      119.88      1.86 o
  13   4   3       98.24       94.41      1.59 o
  14   4   3        8.79        8.57      0.57 o
  15   4   3       82.91       75.77      1.57 o
  16   4   3       13.62       15.45      0.89 o
  17   4   3        3.89        6.06      0.84 o
  18   4   3       29.17       35.35      2.52 o
 -19   5   3       11.11       14.55      1.41 o
 -18   5   3        0.12       -0.65      0.65 o
 -17   5   3        0.11       -0.65      0.65 o
 -16   5   3       21.47       19.38      1.50 o
 -15   5   3       16.56       14.66      0.89 o
 -14   5   3       28.35       27.11      1.27 o
 -13   5   3       11.35        9.61      0.87 o
 -12   5   3        0.00       -0.66      0.66 o
 -11   5   3        6.58        7.85      0.69 o
 -10   5   3        9.20        6.13      0.75 o
  -9   5   3      115.48      116.76      2.35 o
  -8   5   3      982.02      964.17     13.92 o
  -7   5   3       81.76       71.97      1.70 o
  -6   5   3      275.96      289.06      4.48 o
  -5   5   3      156.98      165.50      2.74 o
  -4   5   3        0.96        0.00      0.28 o
  -3   5   3       87.88      102.76      1.60 o
  -2   5   3      495.02      552.19      7.29 o
  -1   5   3      523.36      584.75     12.70 o
   0   5   3        0.37        0.25      0.36 o
   1   5   3        1.65        0.88      0.51 o
   2   5   3       62.77       61.96      1.15 o
   3   5   3      137.59      147.48      1.65 o
   4   5   3       23.02       26.98      0.51 o
   5   5   3      741.57      708.74      6.66 o
   6   5   3      254.40      242.17      2.92 o
   7   5   3      472.94      470.16      5.16 o
   8   5   3      280.13      267.23      3.38 o
   9   5   3        0.79        0.10      0.29 o
  10   5   3       25.07       23.95      0.75 o
  11   5   3        5.07        2.65      0.37 o
  12   5   3       93.84       80.00      1.99 o
  13   5   3        5.69        6.27      0.60 o
  14   5   3       13.35       12.60      0.86 o
  15   5   3       29.37       36.19      1.27 o
  16   5   3        2.46        2.08      0.65 o
  17   5   3        2.87        2.98      0.84 o
  18   5   3       24.85       28.68      1.58 o
 -18   6   3        2.08        2.18      0.78 o
 -17   6   3        1.91        1.24      0.78 o
 -16   6   3        3.74        3.00      0.73 o
 -15   6   3        6.03        3.92      0.72 o
 -14   6   3       23.61       24.85      1.08 o
 -13   6   3        9.63       10.61      0.72 o
 -12   6   3        0.00       -0.40      0.40 o
 -11   6   3        8.19        7.03      0.62 o
 -10   6   3       27.00       25.61      1.00 o
  -9   6   3        3.02        2.98      0.59 o
  -8   6   3      117.05      106.33      2.32 o
  -7   6   3      150.33      150.83      2.65 o
  -6   6   3       57.95       54.47      1.27 o
  -5   6   3       36.05       31.27      0.96 o
  -4   6   3      102.81      111.65      2.05 o
  -3   6   3        5.71        6.68      0.31 o
  -2   6   3       45.74       54.00      2.25 o
  -1   6   3        3.79        6.42      0.76 o
   0   6   3       13.81       12.33      0.84 o
   1   6   3      189.21      195.13      3.80 o
   2   6   3      145.43      164.95      2.75 o
   3   6   3       10.07       10.51      0.72 o
   4   6   3       60.48       65.62      1.30 o
   5   6   3       34.97       31.58      1.32 o
   6   6   3      430.82      408.42      9.18 o
   7   6   3       48.71       45.23      1.17 o
   8   6   3        2.00        2.40      0.41 o
   9   6   3       20.47       18.30      0.76 o
  10   6   3       45.28       42.20      1.21 o
  11   6   3        3.37        3.88      0.57 o
  12   6   3        3.32        1.15      0.53 o
  13   6   3       39.84       38.51      1.64 o
  14   6   3        0.56        0.30      0.59 o
  15   6   3       35.11       33.09      1.21 o
  16   6   3       24.66       28.83      1.44 o
  17   6   3        0.78        0.94      0.73 o
  18   6   3        2.05        1.62      2.02 o
 -18   7   3       12.32       14.55      1.29 o
 -17   7   3        0.00       -0.67      0.67 o
 -16   7   3        6.40        7.23      1.47 o
 -15   7   3       15.38       15.46      1.09 o
 -14   7   3        1.85        2.02      0.59 o
 -13   7   3       15.33       12.10      0.86 o
 -12   7   3       18.54       16.79      1.00 o
 -11   7   3        0.24        0.00      0.54 o
 -10   7   3       84.31       76.00      1.79 o
  -9   7   3        1.97        1.65      0.80 o
  -8   7   3      446.87      438.66      8.76 o
  -7   7   3       48.10       47.29      1.31 o
  -6   7   3      250.75      226.17      3.79 o
  -5   7   3      161.05      150.49      2.65 o
  -4   7   3       40.51       44.69      1.73 o
  -3   7   3       24.84       26.29      1.06 o
  -2   7   3      101.82      106.04      2.79 o
  -1   7   3        2.26        1.35      0.45 o
   0   7   3       42.95       44.64      1.58 o
   1   7   3       64.04       63.60      2.41 o
   2   7   3       21.55       21.91      2.43 o
   3   7   3       40.81       33.34      1.31 o
   4   7   3      259.88      257.19      4.09 o
   5   7   3      342.31      318.90      4.84 o
   6   7   3      213.84      220.31      3.57 o
   7   7   3      437.29      404.21      9.02 o
   8   7   3       70.33       68.85      2.03 o
   9   7   3      124.55      117.77      2.67 o
  10   7   3      112.24      113.42      2.64 o
  11   7   3       31.64       32.46      1.13 o
  12   7   3        0.01       -0.40      0.40 o
  13   7   3        9.68        8.56      0.69 o
  14   7   3        3.09        2.60      0.62 o
  15   7   3       26.90       20.91      1.24 o
  16   7   3        0.03       -0.38      0.65 o
  17   7   3       39.86       48.38      1.83 o
 -17   8   3        0.02       -0.65      0.65 o
 -16   8   3        0.14       -0.06      0.65 o
 -15   8   3        0.28        1.23      0.73 o
 -14   8   3       45.19       46.81      1.75 o
 -13   8   3       16.08       15.47      1.00 o
 -12   8   3       10.93        8.43      0.72 o
 -11   8   3      178.88      164.06      3.21 o
 -10   8   3       18.37       21.37      1.00 o
  -9   8   3        4.04        3.88      0.66 o
  -8   8   3       36.79       38.77      1.38 o
  -7   8   3      284.11      277.97      4.54 o
  -6   8   3      122.84      126.30      3.74 o
  -5   8   3      179.76      180.17      4.60 o
  -4   8   3       91.51       98.50      3.02 o
  -3   8   3       80.94       78.34      2.42 o
  -2   8   3       38.28       40.10      1.58 o
  -1   8   3      166.88      161.69      3.88 o
   0   8   3       43.95       39.11      3.28 o
   1   8   3       67.62       65.33      1.83 o
   2   8   3      191.46      171.11      4.14 o
   3   8   3      144.49      146.77      2.68 o
   4   8   3      266.69      249.44      4.02 o
   5   8   3      121.46      109.57      2.21 o
   6   8   3      287.75      293.58      4.61 o
   7   8   3       89.24       91.74      2.38 o
   8   8   3      169.81      156.30      3.35 o
   9   8   3        0.05       -0.54      0.54 o
  10   8   3       17.67       16.28      1.15 o
  11   8   3        0.40        0.43      0.73 o
  12   8   3       65.28       71.07      2.30 o
  13   8   3       84.84       82.44      2.59 o
  14   8   3        3.76        4.04      0.78 o
  15   8   3       56.23       57.94      1.89 o
  16   8   3        7.36        7.56      0.95 o
  17   8   3        2.88        3.49      0.95 o
 -17   9   3        2.52        1.21      0.67 o
 -16   9   3       10.84       11.29      1.09 o
 -15   9   3        5.13        6.41      1.35 o
 -14   9   3       13.87       13.98      1.09 o
 -13   9   3        9.17        9.38      0.99 o
 -12   9   3        5.46        7.73      1.11 o
 -11   9   3       16.83       17.73      1.09 o
 -10   9   3        6.26        6.43      0.78 o
  -9   9   3       39.87       37.00      1.40 o
  -8   9   3      688.16      683.73     14.30 o
  -7   9   3       14.77       11.62      1.21 o
  -6   9   3      132.22      125.90      3.74 o
  -5   9   3       10.40       11.30      1.21 o
  -4   9   3      127.61      132.50      3.74 o
  -3   9   3       54.88       57.09      2.05 o
  -2   9   3        0.06        1.51      0.71 o
  -1   9   3       75.10       77.46      2.42 o
   0   9   3       23.78       19.38      1.51 o
   1   9   3      154.15      155.76      6.06 o
   2   9   3       62.95       58.51      2.24 o
   3   9   3        0.39       -0.10      0.59 o
   4   9   3        3.08        2.24      0.63 o
   5   9   3      511.84      490.93      7.07 o
   6   9   3      163.51      165.41      3.04 o
   7   9   3      206.62      198.41      3.92 o
   8   9   3      182.50      178.71      4.38 o
   9   9   3       10.85       10.50      0.96 o
  10   9   3      224.39      218.01      4.82 o
  11   9   3        1.63        1.59      0.73 o
  12   9   3       13.87       10.91      1.09 o
  13   9   3        1.57        4.29      1.04 o
  14   9   3       61.91       67.33      2.79 o
  15   9   3       33.75       37.04      2.05 o
  16   9   3        8.74       10.30      1.58 o
 -16  10   3        2.75        3.16      0.80 o
 -15  10   3        2.26        2.25      0.78 o
 -14  10   3        2.64        2.76      0.90 o
 -13  10   3        0.02       -0.40      0.67 o
 -12  10   3        0.63        0.32      0.67 o
 -11  10   3        0.00       -0.25      0.89 o
 -10  10   3       21.57       21.60      2.02 o
  -9  10   3        1.77        3.53      1.07 o
  -8  10   3      181.19      182.03      4.96 o
  -7  10   3        0.13       -0.84      0.84 o
  -6  10   3        3.65        3.53      1.07 o
  -5  10   3        0.12       -0.40      2.02 o
  -4  10   3       38.72       40.10      1.94 o
  -3  10   3      134.54      144.40      4.10 o
  -2  10   3       12.81       11.20      1.21 o
  -1  10   3       85.31       90.06      4.04 o
   0  10   3        4.60        6.06      1.51 o
   1  10   3        1.59        3.79      1.07 o
   2  10   3        1.98        0.84      0.87 o
   3  10   3       91.13       91.96      2.55 o
   4  10   3        3.67        2.80      0.63 o
   5  10   3      219.68      221.07      3.79 o
   6  10   3       24.54       23.95      1.13 o
   7  10   3        6.84        7.00      0.96 o
   8  10   3        0.68        1.40      0.69 o
   9  10   3       42.75       43.15      2.09 o
  10  10   3       21.09       20.94      1.60 o
  11  10   3       21.88       23.50      1.47 o
  12  10   3       12.46        9.87      1.04 o
  13  10   3        8.28        8.01      2.02 o
  14  10   3        2.28        2.45      1.21 o
  15  10   3        4.57        4.54      1.21 o
 -15  11   3        1.26        1.63      0.78 o
 -14  11   3        1.87        1.97      0.80 o
 -13  11   3       27.41       29.22      1.44 o
 -12  11   3       52.02       56.15      2.05 o
 -11  11   3        3.69        3.17      1.21 o
 -10  11   3       35.73       34.36      2.05 o
  -9  11   3       24.69       25.16      1.94 o
  -8  11   3      128.93      123.65      3.88 o
  -7  11   3       11.04       10.41      1.43 o
  -6  11   3       37.89       33.06      3.54 o
  -5  11   3       51.57       51.47      3.28 o
  -4  11   3        1.56        2.22      0.84 o
  -3  11   3        0.33        0.00      0.71 o
  -2  11   3       33.00       33.91      1.94 o
  -1  11   3        3.10        3.03      1.51 o
   0  11   3       19.92       16.78      1.58 o
   1  11   3        0.05        0.76      1.07 o
   2  11   3       10.35        8.14      1.17 o
   3  11   3       53.61       53.98      2.00 o
   4  11   3        0.28       -0.61      0.61 o
   5  11   3      112.08      111.95      2.36 o
   6  11   3       68.50       65.60      2.73 o
   7  11   3       82.52       80.88      2.57 o
   8  11   3        3.82        4.04      0.82 o
   9  11   3       74.87       73.64      2.44 o
  10  11   3        0.12        0.93      0.78 o
  11  11   3       23.03       26.84      1.63 o
  12  11   3        0.61        0.72      1.21 o
  13  11   3       21.63       21.11      3.79 o
  14  11   3        3.86        5.96      1.21 o
 -14  12   3        4.66        2.69      0.91 o
 -13  12   3        0.25        0.35      0.78 o
 -12  12   3        1.83        1.01      1.21 o
 -11  12   3       27.16       22.28      3.79 o
 -10  12   3        3.81        5.55      1.21 o
  -9  12   3        0.07        1.59      1.26 o
  -8  12   3        8.07        8.40      1.43 o
  -7  12   3       19.71       15.73      2.27 o
  -6  12   3       45.41       42.85      2.30 o
  -5  12   3       13.59       13.26      1.58 o
  -4  12   3       42.64       38.67      1.94 o
  -3  12   3        0.59        0.81      1.51 o
  -2  12   3       31.36       24.74      2.52 o
  -1  12   3        8.18        8.58      2.02 o
   0  12   3       22.16       21.35      1.94 o
   1  12   3       34.96       33.71      2.30 o
   2  12   3        1.39        0.50      0.87 o
   3  12   3        9.78       11.14      1.18 o
   4  12   3       32.27       22.29      1.48 o
   5  12   3       32.59       29.71      1.29 o
   6  12   3       12.69       13.10      1.00 o
   7  12   3       37.95       38.41      1.78 o
   8  12   3       62.98       60.07      2.14 o
   9  12   3        1.74        1.62      1.04 o
  10  12   3        0.58        1.06      1.04 o
  11  12   3        4.03        1.51      1.77 o
  12  12   3        0.43       -0.17      2.02 o
  13  12   3       15.20       14.61      2.02 o
 -13  13   3        7.64       10.76      1.68 o
 -12  13   3        1.44        0.88      2.52 o
 -11  13   3       15.56       18.79      1.94 o
 -10  13   3        1.14        2.24      1.21 o
  -9  13   3       15.91       16.70      4.04 o
  -8  13   3      126.86      119.76      4.10 o
  -7  13   3        0.00        1.01      1.21 o
  -6  13   3        5.33        4.79      1.21 o
  -5  13   3        4.39        2.24      1.21 o
  -4  13   3      108.03      103.21      3.74 o
  -3  13   3        7.55        4.04      2.02 o
  -2  13   3        7.20        6.06      2.02 o
  -1  13   3        0.96       -0.50      1.21 o
   0  13   3        1.93       -0.58      2.27 o
   1  13   3      116.00      120.63      3.56 o
   2  13   3        9.10       11.22      1.76 o
   3  13   3       11.34       10.03      1.24 o
   4  13   3        1.15       -0.87      0.87 o
   5  13   3       87.91       85.47      2.89 o
   6  13   3       15.36       14.87      1.12 o
   7  13   3       11.64       12.74      1.16 o
   8  13   3       25.51       27.36      1.78 o
   9  13   3        5.80        5.28      1.30 o
  10  13   3      107.45      111.24      7.07 o
  11  13   3        2.28        1.73      2.02 o
  12  13   3        0.13        1.08      1.21 o
 -12  14   3        0.00        0.22      1.51 o
 -11  14   3        0.79        0.72      1.21 o
 -10  14   3        1.64        1.51      1.21 o
  -9  14   3        0.76        0.14      1.21 o
  -8  14   3       34.16       36.59      2.30 o
  -7  14   3        0.48        2.45      2.27 o
  -6  14   3       12.85       15.20      1.68 o
  -5  14   3        0.23       -0.50      2.02 o
  -4  14   3       18.80       23.23      3.03 o
  -3  14   3      105.69       85.36      5.05 o
  -2  14   3       21.25       22.22      3.03 o
  -1  14   3       23.65       20.67      3.79 o
   0  14   3        3.74        6.78      1.58 o
   1  14   3        5.05        0.41      1.29 o
   2  14   3        2.65        1.11      1.04 o
   3  14   3       37.38       33.92      2.04 o
   4  14   3       17.80       20.96      1.63 o
   5  14   3       75.64       79.54      4.58 o
   6  14   3        0.18        1.51      1.04 o
   7  14   3       10.18        9.35      1.79 o
   8  14   3        0.02       -0.84      0.90 o
   9  14   3       16.55       19.37      1.75 o
  10  14   3       32.14       29.53      2.14 o
  11  14   3       11.38       14.13      1.68 o
 -10  15   3        5.71        6.44      1.58 o
  -9  15   3       10.05       12.60      2.52 o
  -8  15   3       13.10       14.00      1.79 o
  -7  15   3        0.44        2.02      2.02 o
  -6  15   3        0.06       -0.50      1.51 o
  -5  15   3        9.83        3.03      2.02 o
  -4  15   3        1.29       -2.02      2.02 o
  -3  15   3        8.15        9.09      2.52 o
  -2  15   3       25.87       25.97      2.30 o
  -1  15   3        0.69        0.76      1.43 o
   0  15   3       26.86       25.44      1.83 o
   1  15   3        0.00       -1.04      1.04 o
   2  15   3       12.02       11.21      1.54 o
   3  15   3       12.66       14.16      1.54 o
   4  15   3        4.61        6.18      1.24 o
   5  15   3       22.46       21.43      2.30 o
   6  15   3       11.62       12.23      1.94 o
   7  15   3        1.08       -0.50      2.02 o
   8  15   3        0.00        1.01      2.02 o
   9  15   3       12.05       13.63      3.03 o
  -8  16   3        0.10        3.03      2.52 o
  -7  16   3        2.18        5.05      2.52 o
  -6  16   3        6.92       10.10      2.52 o
  -5  16   3        0.06       -1.51      1.51 o
  -4  16   3       10.63        7.07      2.52 o
  -3  16   3        9.51       12.62      3.03 o
  -2  16   3       20.09       16.68      2.14 o
  -1  16   3       44.08       43.19      2.42 o
   0  16   3       35.73       34.83      2.22 o
   1  16   3        7.70        4.14      2.52 o
   2  16   3       17.56       15.26      1.94 o
   3  16   3        1.60        2.13      1.58 o
   4  16   3        0.20        0.00      1.43 o
   5  16   3        4.79        5.55      1.58 o
   6  16   3        2.34        3.03      2.52 o
   7  16   3        5.02        2.02      2.52 o
  -4  17   3       19.68       16.16      3.03 o
  -3  17   3        0.14       -1.51      1.51 o
  -2  17   3        0.67        0.50      2.02 o
  -1  17   3        0.00        0.25      2.27 o
   0  17   3        0.27        1.26      1.43 o
   1  17   3       33.61       33.97      2.79 o
   2  17   3        0.38       -1.43      1.43 o
   3  17   3        4.88        7.20      3.03 o
   4  17   3        6.84        7.07      2.02 o
 -18   0   4        0.22        1.01      1.51 o
 -17   0   4        2.22        5.05      1.51 o
 -16   0   4        1.78       -0.10      0.84 o
 -15   0   4        1.84        1.62      0.84 o
 -14   0   4        1.60       -0.50      0.76 o
 -13   0   4       74.79       70.71      2.74 o
 -12   0   4       32.81       33.69      1.40 o
 -11   0   4        3.54        2.37      1.26 o
 -10   0   4      147.08      140.96      3.52 o
  -9   0   4       44.98       49.87      3.54 o
  -8   0   4       70.84       74.33      3.03 o
  -7   0   4      100.35      107.31      2.22 o
  -6   0   4       51.94       54.87      1.74 o
  -5   0   4       67.80       64.93      1.73 o
  -4   0   4      184.77      175.99      3.21 o
  -3   0   4      682.25      718.93     11.40 o
  -2   0   4      121.61       97.36      1.93 o
  -1   0   4      110.76      117.44      3.87 o
   0   0   4       25.79       13.33      0.58 o
   1   0   4       86.05       75.79      1.41 o
   2   0   4       34.54       29.51      0.80 o
   3   0   4      318.71      295.42      3.70 o
   4   0   4      562.59      544.91      8.23 o
   5   0   4       11.04       18.59      0.86 o
   6   0   4      122.96      114.67      2.17 o
   7   0   4        0.17        0.17      0.36 o
   8   0   4       59.28       61.69      1.83 o
   9   0   4      214.18      201.27      4.36 o
  10   0   4        5.11        4.00      0.78 o
  11   0   4       15.11       17.05      1.09 o
  12   0   4        1.97        3.16      0.73 o
  13   0   4      141.47      142.51      7.01 o
  14   0   4      209.99      192.43      7.01 o
  15   0   4        1.51       -0.84      0.84 o
  16   0   4       52.46       43.81      2.05 o
  17   0   4       44.86       51.01      3.03 o
 -18   1   4        2.43        4.65      1.07 o
 -17   1   4       27.57       27.25      1.40 o
 -16   1   4        2.50        1.96      0.65 o
 -15   1   4       31.50       36.84      1.47 o
 -14   1   4        2.67        3.33      0.55 o
 -13   1   4        5.92        5.79      0.52 o
 -12   1   4        3.48        1.51      0.30 o
 -11   1   4        5.81        2.02      0.50 o
 -10   1   4        3.42        2.20      0.89 o
  -9   1   4      663.47      669.84      8.46 o
  -8   1   4      771.48      769.82      9.60 o
  -7   1   4      396.08      397.07      5.15 o
  -6   1   4      102.72      103.99      1.66 o
  -5   1   4        6.37        6.95      0.41 o
  -4   1   4      314.60      334.95      3.99 o
  -3   1   4       10.45       19.25      0.52 o
  -2   1   4       12.23       18.86      0.49 o
  -1   1   4       33.42       30.94      0.70 o
   0   1   4      207.71      227.14      2.60 o
   1   1   4      160.72      159.93      1.80 o
   2   1   4      448.30      480.69      5.06 o
   3   1   4      192.62      201.98      2.08 o
   4   1   4      153.38      145.86      1.90 o
   5   1   4     1692.19     1676.67     17.09 o
   6   1   4        0.55       -0.42      0.42 o
   7   1   4      220.58      207.51      2.80 o
   8   1   4      629.34      601.43      7.02 o
   9   1   4      482.03      450.53      5.46 o
  10   1   4      128.47      102.95      1.70 o
  11   1   4       59.68       62.05      1.48 o
  12   1   4      132.70      124.76      2.30 o
  13   1   4        9.11        5.90      0.56 o
  14   1   4       26.99       29.37      1.13 o
  15   1   4       54.10       57.14      1.71 o
  16   1   4        2.47        1.39      0.65 o
  17   1   4        8.48        9.02      1.26 o
 -18   2   4        0.15        0.29      0.73 o
 -17   2   4        1.60        2.74      0.73 o
 -16   2   4        3.36        3.25      0.73 o
 -15   2   4        0.00       -0.25      0.65 o
 -14   2   4        0.03       -0.40      0.40 o
 -13   2   4        1.87        1.95      0.48 o
 -12   2   4       10.11        9.58      0.55 o
 -11   2   4        0.02       -0.30      0.30 o
 -10   2   4        0.15       -0.06      0.41 o
  -9   2   4       74.04       74.79      2.17 o
  -8   2   4        7.92       10.87      1.60 o
  -7   2   4      101.47       98.14      1.62 o
  -6   2   4       33.20       37.45      0.81 o
  -5   2   4       53.50       52.69      1.63 o
  -4   2   4       18.91       19.37      0.87 o
  -3   2   4      303.15      287.84      3.79 o
  -2   2   4        5.22        5.67      0.42 o
  -1   2   4        0.51        0.30      0.23 o
   0   2   4       34.22       32.68      0.67 o
   1   2   4       22.17       22.39      0.69 o
   2   2   4       29.03       32.31      0.73 o
   3   2   4        1.85        2.20      0.24 o
   4   2   4      244.32      230.32      2.57 o
   5   2   4       25.11       28.34      0.70 o
   6   2   4       36.81       32.37      1.09 o
   7   2   4       30.32       28.70      0.70 o
   8   2   4       22.27       23.86      0.71 o
   9   2   4       33.68       35.33      0.92 o
  10   2   4       49.68       51.20      1.13 o
  11   2   4        4.60        5.52      0.47 o
  12   2   4        1.62        2.29      0.45 o
  13   2   4       12.64       13.43      0.81 o
  14   2   4        7.89        9.35      0.86 o
  15   2   4        0.22        0.28      0.80 o
  16   2   4       15.12       13.78      0.99 o
  17   2   4        4.69        3.61      1.51 o
 -18   3   4        0.15        0.88      0.65 o
 -17   3   4       14.46       12.89      1.09 o
 -16   3   4        0.76       -0.36      0.73 o
 -15   3   4        6.99        8.24      0.78 o
 -14   3   4        8.13        8.61      0.72 o
 -13   3   4        2.57        1.41      0.59 o
 -12   3   4       18.69       18.29      0.96 o
 -11   3   4       24.99       21.61      1.00 o
 -10   3   4       96.99       95.13      1.72 o
  -9   3   4      773.01      769.26     10.01 o
  -8   3   4      356.58      350.87      4.86 o
  -7   3   4      266.67      257.28      3.96 o
  -6   3   4      118.71      118.81      2.12 o
  -5   3   4       47.54       43.72      1.06 o
  -4   3   4      231.21      244.00      3.65 o
  -3   3   4      114.05      133.60      2.12 o
  -2   3   4      212.50      250.48      3.11 o
  -1   3   4       25.15       21.93      0.53 o
   0   3   4      141.90      156.70      2.19 o
   1   3   4        4.61        3.51      0.28 o
   2   3   4        2.62        4.46      0.28 o
   3   3   4       15.86       17.88      0.52 o
   4   3   4      932.28      870.65      8.52 o
   5   3   4      905.35      869.42      9.87 o
   6   3   4        0.18       -0.41      0.44 o
   7   3   4      275.13      270.38      3.23 o
   8   3   4      333.50      323.16      3.75 o
   9   3   4       59.99       59.47      1.18 o
  10   3   4      118.73      101.85      1.94 o
  11   3   4       30.20       24.33      0.74 o
  12   3   4       20.35       16.53      0.72 o
  13   3   4        5.15        3.60      0.51 o
  14   3   4        0.05        0.76      0.65 o
  15   3   4        0.11       -0.63      0.65 o
  16   3   4        2.77        3.03      0.71 o
  17   3   4        4.44        6.06      1.51 o
 -18   4   4        0.00       -0.65      0.65 o
 -17   4   4        0.47        1.45      0.65 o
 -16   4   4        2.16        1.07      0.65 o
 -15   4   4        6.60        5.02      0.78 o
 -14   4   4        0.05       -0.42      0.42 o
 -13   4   4       14.41       11.69      0.74 o
 -12   4   4       12.73       11.67      0.72 o
 -11   4   4        0.01       -0.51      0.51 o
 -10   4   4       59.82       59.19      1.53 o
  -9   4   4       20.34       24.90      1.21 o
  -8   4   4       22.78       24.49      1.00 o
  -7   4   4       35.10       31.74      0.89 o
  -6   4   4        6.37        7.69      0.62 o
  -5   4   4       28.26       27.08      1.04 o
  -4   4   4      103.08       95.15      1.67 o
  -3   4   4      280.03      283.92      3.87 o
  -2   4   4        3.72        4.48      0.41 o
  -1   4   4       17.14       21.88      0.46 o
   0   4   4        4.00        5.60      0.30 o
   1   4   4        4.11        2.32      0.34 o
   2   4   4       41.85       44.25      0.90 o
   3   4   4       76.20       73.60      1.12 o
   4   4   4      224.64      216.45      2.47 o
   5   4   4        4.67        5.49      0.38 o
   6   4   4       27.37       23.77      0.81 o
   7   4   4       12.84       13.41      0.52 o
   8   4   4       23.34       26.65      0.76 o
   9   4   4      136.61      132.50      1.96 o
  10   4   4       18.07       17.90      0.73 o
  11   4   4        2.65        4.67      0.54 o
  12   4   4        1.90        2.08      0.53 o
  13   4   4       41.60       44.19      1.35 o
  14   4   4       96.39       89.79      1.96 o
  15   4   4        0.64        1.77      0.71 o
  16   4   4       13.24       10.10      1.51 o
  17   4   4       18.26       23.73      2.02 o
 -18   5   4        0.47        0.00      1.01 o
 -17   5   4       10.95        9.88      0.99 o
 -16   5   4        9.63        8.69      0.99 o
 -15   5   4       29.76       33.73      2.17 o
 -14   5   4        4.53        4.25      0.64 o
 -13   5   4        1.26        2.27      0.59 o
 -12   5   4        2.23        0.91      0.59 o
 -11   5   4        0.28        0.81      0.59 o
 -10   5   4       14.98       15.77      0.86 o
  -9   5   4      175.14      178.83      3.21 o
  -8   5   4      321.70      331.47      5.90 o
  -7   5   4      120.69      120.47      2.35 o
  -6   5   4        8.29        7.75      0.54 o
  -5   5   4       59.52       59.04      1.30 o
  -4   5   4       39.95       45.86      1.20 o
  -3   5   4       41.50       38.51      1.13 o
  -2   5   4        9.50        7.35      0.43 o
  -1   5   4       67.89       61.36      1.29 o
   0   5   4      116.98      106.29      1.83 o
   1   5   4      131.11      124.26      2.02 o
   2   5   4      726.30      713.55      8.54 o
   3   5   4      113.26      106.69      1.69 o
   4   5   4       14.52       16.40      0.75 o
   5   5   4      567.27      560.00      6.99 o
   6   5   4        0.38       -0.09      0.39 o
   7   5   4       19.24       17.74      0.64 o
   8   5   4      135.56      142.01      2.22 o
   9   5   4      379.88      373.56      4.94 o
  10   5   4       38.46       37.14      1.04 o
  11   5   4      129.69      128.42      2.50 o
  12   5   4       71.77       70.75      2.73 o
  13   5   4        1.88        0.38      0.65 o
  14   5   4       45.17       52.35      1.89 o
  15   5   4       70.03       84.87      2.50 o
  16   5   4        0.88        1.31      1.01 o
 -17   6   4        6.88        7.11      1.06 o
 -16   6   4        9.15        8.33      0.95 o
 -15   6   4        0.01        0.50      0.65 o
 -14   6   4        1.19        1.51      0.83 o
 -13   6   4        6.47        7.16      0.78 o
 -12   6   4       48.30       43.26      1.47 o
 -11   6   4        0.37       -0.38      1.04 o
 -10   6   4        1.50        1.39      0.65 o
  -9   6   4      222.22      212.54      4.14 o
  -8   6   4       22.57       19.28      1.05 o
  -7   6   4      291.76      287.89      6.02 o
  -6   6   4      116.76      120.36      2.49 o
  -5   6   4      143.99      144.19      2.78 o
  -4   6   4       38.75       34.28      1.09 o
  -3   6   4      954.48      963.13     15.20 o
  -2   6   4       16.42       14.92      3.28 o
  -1   6   4        0.20        1.51      1.01 o
   0   6   4       89.33       74.39      2.29 o
   1   6   4       58.97       57.16      2.04 o
   2   6   4       86.84       94.62      2.29 o
   3   6   4        3.44        1.90      0.38 o
   4   6   4      772.12      757.71      9.29 o
   5   6   4       64.03       60.31      1.24 o
   6   6   4      104.42      105.03      1.82 o
   7   6   4       88.57       83.95      1.74 o
   8   6   4       59.46       58.78      1.48 o
   9   6   4       70.38       68.33      1.74 o
  10   6   4      140.53      150.52      2.75 o
  11   6   4       15.01       14.64      0.89 o
  12   6   4       12.10       13.01      0.89 o
  13   6   4       43.62       46.55      1.63 o
  14   6   4       24.81       23.00      2.52 o
  15   6   4        0.08        1.01      1.01 o
  16   6   4       48.83       56.10      2.14 o
 -17   7   4        0.87       -0.10      0.67 o
 -16   7   4        1.89        0.54      0.78 o
 -15   7   4        0.98        1.59      0.78 o
 -14   7   4       24.20       31.19      2.65 o
 -13   7   4        0.37        0.69      0.65 o
 -12   7   4       30.50       32.26      1.40 o
 -11   7   4        4.34        4.27      0.67 o
 -10   7   4      105.91      110.45      2.65 o
  -9   7   4      255.56      269.68      5.09 o
  -8   7   4       18.47       17.64      1.04 o
  -7   7   4       26.60       26.06      1.09 o
  -6   7   4       38.99       37.97      1.29 o
  -5   7   4        8.68        7.03      0.65 o
  -4   7   4       39.82       45.27      1.29 o
  -3   7   4       56.91       66.39      3.79 o
  -2   7   4      105.13      119.21      5.05 o
  -1   7   4       98.40       94.96      4.55 o
   0   7   4       17.33       16.66      2.02 o
   1   7   4       23.72       20.48      1.09 o
   2   7   4       19.19       20.99      1.15 o
   3   7   4       53.68       51.20      1.57 o
   4   7   4      850.07      819.80     11.58 o
   5   7   4       80.74       74.75      2.17 o
   6   7   4        0.15       -0.48      0.48 o
   7   7   4       90.55       90.88      2.41 o
   8   7   4        3.50        2.35      0.69 o
   9   7   4       18.07       17.35      0.92 o
  10   7   4       30.24       28.97      1.27 o
  11   7   4      122.05      123.03      2.78 o
  12   7   4       11.66       18.23      1.12 o
  13   7   4        0.49        0.32      0.67 o
  14   7   4        2.42        2.02      0.71 o
  15   7   4       16.90       18.23      1.43 o
  16   7   4       23.44       29.29      1.79 o
 -16   8   4        3.16        1.79      0.78 o
 -15   8   4       14.47       15.09      1.13 o
 -14   8   4        1.09        2.60      0.78 o
 -13   8   4       10.78       14.92      2.09 o
 -12   8   4        0.24       -0.13      0.92 o
 -11   8   4       10.62       11.63      0.99 o
 -10   8   4        3.73        4.09      0.67 o
  -9   8   4        0.22        0.76      0.89 o
  -8   8   4        3.92        3.96      0.65 o
  -7   8   4        2.23        2.40      0.65 o
  -6   8   4        6.98        6.56      0.67 o
  -5   8   4        1.45        2.42      0.84 o
  -4   8   4       17.01       13.13      2.02 o
  -3   8   4       12.33       13.63      2.02 o
  -2   8   4      112.37      109.11      5.05 o
  -1   8   4       21.57       19.19      2.02 o
   0   8   4      128.78      131.85      5.56 o
   1   8   4       32.86       32.86      5.30 o
   2   8   4       24.99       25.64      1.40 o
   3   8   4        3.53        1.56      0.67 o
   4   8   4        0.20        1.93      0.95 o
   5   8   4       86.00       81.24      1.96 o
   6   8   4       11.60       11.05      0.81 o
   7   8   4       34.52       33.99      1.63 o
   8   8   4        0.03        0.11      0.66 o
   9   8   4       37.24       35.08      1.70 o
  10   8   4       23.43       21.10      1.34 o
  11   8   4        3.35        5.34      1.02 o
  12   8   4       18.97       19.45      2.02 o
  13   8   4        2.19        1.66      0.73 o
  14   8   4        4.96        4.98      1.26 o
  15   8   4        9.84       10.51      1.26 o
 -15   9   4        4.98        6.70      0.99 o
 -14   9   4        0.89        0.40      0.86 o
 -13   9   4        0.12       -0.10      0.67 o
 -12   9   4        2.13        1.77      0.65 o
 -11   9   4        0.01       -0.30      0.67 o
 -10   9   4        7.12        7.65      0.78 o
  -9   9   4        4.66        4.77      0.78 o
  -8   9   4        9.31        8.84      0.78 o
  -7   9   4        0.45        0.61      0.84 o
  -6   9   4        8.36        9.08      2.02 o
  -5   9   4       96.49       91.93      5.05 o
  -4   9   4       20.52       21.21      2.52 o
  -3   9   4       35.63       41.41      3.03 o
  -2   9   4        4.45        3.53      1.51 o
  -1   9   4        9.64        9.59      1.51 o
   0   9   4       63.75       53.69      2.66 o
   1   9   4       16.86       17.17      1.58 o
   2   9   4      205.02      198.64      7.04 o
   3   9   4       12.72       10.04      0.90 o
   4   9   4       35.49       34.01      1.50 o
   5   9   4        1.32        0.83      0.61 o
   6   9   4        5.06        3.48      0.68 o
   7   9   4        8.89        9.17      0.96 o
   8   9   4        3.53        2.45      0.73 o
   9   9   4       31.27       26.31      1.63 o
  10   9   4        1.06        1.93      0.95 o
  11   9   4       16.43       16.21      1.77 o
  12   9   4        5.60        5.17      1.26 o
  13   9   4        0.28        1.01      1.77 o
  14   9   4       15.30       17.07      3.79 o
 -15  10   4        0.11        0.34      0.90 o
 -14  10   4        4.19        5.08      0.95 o
 -13  10   4        3.38        4.24      0.78 o
 -12  10   4       39.69       44.12      1.75 o
 -11  10   4        0.48        0.40      0.67 o
 -10  10   4        3.96        4.73      0.78 o
  -9  10   4       67.64       67.99      2.79 o
  -8  10   4        3.24        0.61      0.84 o
  -7  10   4       72.23       71.57      3.03 o
  -6  10   4       53.54       54.04      3.54 o
  -5  10   4       30.83       34.84      3.03 o
  -4  10   4        6.45        6.06      2.02 o
  -3  10   4      287.29      284.55     10.11 o
  -2  10   4        2.99        3.03      1.51 o
  -1  10   4        1.74       -1.01      1.01 o
   0  10   4       29.40       25.77      2.02 o
   1  10   4       10.54       11.24      1.58 o
   2  10   4       16.33       14.74      1.45 o
   3  10   4        1.06        1.01      0.61 o
   4  10   4      262.02      262.85      4.45 o
   5  10   4        8.73        6.35      0.81 o
   6  10   4       28.61       34.25      1.45 o
   7  10   4       23.66       22.15      1.47 o
   8  10   4        4.67        3.79      1.04 o
   9  10   4        4.17        6.24      1.23 o
  10  10   4       18.85       21.06      1.68 o
  11  10   4        8.63        7.10      1.21 o
  12  10   4       16.83       15.05      1.58 o
  13  10   4       23.83       25.46      1.94 o
 -14  11   4        8.12       10.53      1.13 o
 -13  11   4        1.27        2.44      0.93 o
 -12  11   4       10.05        9.68      1.09 o
 -11  11   4        4.99        2.60      1.21 o
 -10  11   4       21.62       25.46      1.94 o
  -9  11   4       10.86       15.52      3.03 o
  -8  11   4        1.42        0.00      1.51 o
  -7  11   4        3.29        4.04      2.02 o
  -6  11   4        4.53        3.53      2.02 o
  -5  11   4        0.74        2.02      1.51 o
  -4  11   4        6.79        4.54      1.51 o
  -3  11   4        4.75        3.53      1.51 o
  -2  11   4        0.47        1.01      1.51 o
  -1  11   4       40.23       47.98      3.54 o
   0  11   4        0.91        0.50      1.07 o
   1  11   4        7.19        6.32      1.43 o
   2  11   4        0.02       -1.27      1.27 o
   3  11   4       58.11       57.14      1.83 o
   4  11   4      205.51      197.36      3.93 o
   5  11   4        0.02       -0.80      0.80 o
   6  11   4        0.22       -0.22      0.66 o
   7  11   4        7.27        6.33      1.09 o
   8  11   4       21.96       22.33      1.47 o
   9  11   4       18.67       20.86      1.68 o
  10  11   4        1.28        0.43      1.26 o
  11  11   4       34.74       37.28      2.30 o
  12  11   4       15.49       23.45      1.94 o
  13  11   4        0.14       -1.01      1.51 o
 -13  12   4       15.88       13.13      1.51 o
 -12  12   4        0.13        0.43      1.21 o
 -11  12   4       12.54       10.81      1.58 o
 -10  12   4        0.16        0.67      1.77 o
  -9  12   4        0.94        3.53      2.02 o
  -8  12   4       19.29       19.69      3.03 o
  -7  12   4       18.31       16.16      2.52 o
  -6  12   4        2.11        1.01      2.02 o
  -5  12   4        0.21        2.52      2.02 o
  -4  12   4        0.24       -1.01      1.51 o
  -3  12   4        1.09        2.02      1.51 o
  -2  12   4      110.47      121.73      6.06 o
  -1  12   4       29.64       25.40      4.04 o
   0  12   4       82.33       89.58      3.74 o
   1  12   4       18.65       16.77      1.94 o
   2  12   4        2.28        0.50      1.79 o
   3  12   4        4.10        4.88      0.89 o
   4  12   4       21.63       23.80      1.36 o
   5  12   4       73.64       69.88      2.13 o
   6  12   4       27.17       27.79      1.53 o
   7  12   4        6.70        9.59      1.30 o
   8  12   4        2.89        3.10      1.26 o
   9  12   4        4.65        5.97      1.30 o
  10  12   4        1.55        1.88      1.21 o
  11  12   4        5.61        6.99      1.58 o
 -11  13   4        0.91        0.00      2.02 o
 -10  13   4        0.06        1.01      2.02 o
  -9  13   4        5.33        8.08      2.52 o
  -8  13   4        8.25       11.61      2.52 o
  -7  13   4        5.65        9.09      2.52 o
  -6  13   4        7.38        7.07      2.02 o
  -5  13   4       15.08       16.16      2.52 o
  -4  13   4       46.54       42.42      3.54 o
  -3  13   4        4.70        7.07      2.02 o
  -2  13   4       30.54       27.77      3.03 o
  -1  13   4        0.72       -0.58      1.21 o
   0  13   4       24.37       19.03      2.52 o
   1  13   4        0.13       -0.95      0.95 o
   2  13   4        7.36        5.17      1.34 o
   3  13   4        0.00       -0.27      1.09 o
   4  13   4        7.17        5.15      0.96 o
   5  13   4       35.87       39.51      2.00 o
   6  13   4        1.10        0.89      0.86 o
   7  13   4        5.67        5.49      1.30 o
   8  13   4       14.23       12.62      1.58 o
   9  13   4        8.98       11.62      1.68 o
  10  13   4        2.15        3.28      1.30 o
  -9  14   4        3.82        2.02      2.02 o
  -8  14   4        0.59       -1.01      2.02 o
  -7  14   4        1.07        1.51      2.02 o
  -6  14   4        9.60        8.58      2.52 o
  -5  14   4        0.04        0.50      1.51 o
  -4  14   4        1.32        1.51      2.02 o
  -3  14   4        5.96        3.03      2.02 o
  -2  14   4        0.43        1.51      2.02 o
  -1  14   4        2.84        2.02      2.02 o
   0  14   4        4.50        2.52      2.02 o
   1  14   4        0.19       -1.01      1.07 o
   2  14   4        1.08        0.50      1.43 o
   3  14   4        5.22        4.38      1.58 o
   4  14   4       15.86       14.50      1.40 o
   5  14   4        0.53        0.16      1.15 o
   6  14   4        2.01        0.69      0.95 o
   7  14   4        0.81        1.08      1.21 o
   8  14   4        5.42        5.58      1.30 o
  -7  15   4        5.70        6.06      2.52 o
  -6  15   4        0.59        2.02      2.02 o
  -5  15   4        2.73        3.53      2.02 o
  -4  15   4        1.82       -2.02      2.02 o
  -3  15   4        1.12        0.00      2.02 o
  -2  15   4       18.99       23.73      3.03 o
  -1  15   4        2.40        4.54      2.02 o
   0  15   4        4.30        4.04      2.27 o
   1  15   4        0.47       -1.43      1.43 o
   2  15   4        1.50        0.00      1.58 o
   3  15   4       14.40       11.04      1.94 o
   4  15   4       12.39        8.26      1.79 o
   5  15   4        0.46        1.18      1.58 o
   6  15   4        0.29        0.32      0.95 o
  -4  16   4        0.34       -1.01      2.02 o
  -3  16   4        0.62        1.51      2.02 o
  -2  16   4       14.95       16.66      3.03 o
  -1  16   4        5.96        3.37      3.79 o
   0  16   4        4.13        5.55      1.79 o
   1  16   4        0.56        0.84      1.58 o
   2  16   4        0.05       -1.43      1.43 o
 -17   1   5        2.28        2.89      1.21 o
 -16   1   5        2.21        3.16      1.40 o
 -15   1   5        7.43        6.44      0.82 o
 -14   1   5        1.95        1.30      0.73 o
 -13   1   5       15.16       20.85      0.89 o
 -12   1   5       14.72       13.00      0.79 o
 -11   1   5       22.13       22.13      0.86 o
 -10   1   5      154.95      160.49      2.59 o
  -9   1   5        1.96        5.87      0.55 o
  -8   1   5       56.26       59.53      1.28 o
  -7   1   5      101.41      100.88      1.91 o
  -6   1   5        9.40        9.08      0.55 o
  -5   1   5       43.75       44.45      1.02 o
  -4   1   5       96.45      100.66      1.71 o
  -3   1   5      112.90      105.82      1.71 o
  -2   1   5       45.40       38.47      1.02 o
  -1   1   5       15.52       14.82      0.73 o
   0   1   5      123.32      115.70      1.98 o
   1   1   5       32.54       30.36      1.46 o
   2   1   5       23.38       18.82      1.23 o
   3   1   5      964.35      963.15     12.36 o
   4   1   5      347.83      344.46      4.28 o
   5   1   5       21.84       20.14      1.30 o
   6   1   5      104.30      104.74      1.82 o
   7   1   5      137.09      136.72      2.26 o
   8   1   5       59.02       61.46      1.41 o
   9   1   5        0.61        1.28      0.51 o
  10   1   5      111.29       98.40      2.11 o
  11   1   5        9.94       11.76      0.81 o
  12   1   5       67.76       72.08      1.93 o
  13   1   5       20.36       22.74      1.24 o
  14   1   5        0.96        0.19      0.65 o
  15   1   5       16.85       16.35      1.26 o
 -17   2   5        3.53        6.20      1.04 o
 -16   2   5        3.50        2.45      0.85 o
 -15   2   5        0.53        0.50      0.73 o
 -14   2   5        0.14       -0.07      0.73 o
 -13   2   5       16.81       17.52      1.09 o
 -12   2   5       20.42       22.68      1.03 o
 -11   2   5       30.97       29.96      1.05 o
 -10   2   5      266.88      264.68      4.00 o
  -9   2   5      281.63      273.37      4.27 o
  -8   2   5      102.23      104.56      3.06 o
  -7   2   5      277.12      267.78      3.79 o
  -6   2   5      172.53      170.68      2.65 o
  -5   2   5      209.60      212.65      3.11 o
  -4   2   5      278.41      280.63      3.93 o
  -3   2   5      145.53      145.36      2.56 o
  -2   2   5      368.23      381.57      6.42 o
  -1   2   5      111.62      111.16      2.23 o
   0   2   5        0.95       -0.29      0.29 o
   1   2   5      191.60      178.08      2.96 o
   2   2   5        4.50        4.65      0.51 o
   3   2   5       52.76       62.04      1.39 o
   4   2   5      680.32      671.30      8.32 o
   5   2   5       98.35       94.52      1.71 o
   6   2   5       67.45       65.69      1.88 o
   7   2   5       18.41       18.72      0.80 o
   8   2   5       49.17       46.36      1.28 o
   9   2   5       20.49       18.36      1.38 o
  10   2   5       75.22       76.76      1.93 o
  11   2   5       23.32       26.94      1.31 o
  12   2   5       55.76       55.63      1.89 o
  13   2   5        0.04       -0.65      0.65 o
  14   2   5       29.12       27.78      1.43 o
  15   2   5        2.90        2.73      0.84 o
 -16   3   5        0.15       -0.65      0.65 o
 -15   3   5       12.00       13.54      1.09 o
 -14   3   5        0.02        0.14      0.73 o
 -13   3   5       27.02       31.80      1.27 o
 -12   3   5       17.00       15.93      1.17 o
 -11   3   5        9.04        8.49      0.72 o
 -10   3   5       46.34       53.99      1.53 o
  -9   3   5       25.82       28.45      0.93 o
  -8   3   5       27.13       32.61      1.15 o
  -7   3   5        0.07        0.00      0.38 o
  -6   3   5       10.02       10.63      0.57 o
  -5   3   5       17.52       18.16      0.75 o
  -4   3   5        0.03        0.30      0.51 o
  -3   3   5       68.44       67.52      1.45 o
  -2   3   5       18.68       17.30      0.76 o
  -1   3   5        3.73        3.19      0.50 o
   0   3   5      175.31      173.74      2.68 o
   1   3   5       50.95       56.56      1.31 o
   2   3   5        7.87        3.44      0.51 o
   3   3   5      793.27      844.30     16.52 o
   4   3   5       59.01       58.96      1.37 o
   5   3   5      136.03      130.23      4.38 o
   6   3   5        0.60       -0.48      0.48 o
   7   3   5      125.97      126.33      2.28 o
   8   3   5        3.34        4.50      0.53 o
   9   3   5      168.68      168.72      2.81 o
  10   3   5      178.01      173.01      3.06 o
  11   3   5        5.65        6.12      0.67 o
  12   3   5      129.25      141.47      3.14 o
  13   3   5       63.81       56.14      1.89 o
  14   3   5        0.14        0.25      0.71 o
  15   3   5       19.67       19.81      1.51 o
 -16   4   5        0.14       -0.22      0.78 o
 -15   4   5        0.47       -0.57      0.65 o
 -14   4   5        8.30       11.00      1.04 o
 -13   4   5       13.73       10.59      1.04 o
 -12   4   5        8.82       10.64      1.32 o
 -11   4   5        1.43        1.07      0.65 o
 -10   4   5        0.24        0.57      0.65 o
  -9   4   5       12.91       14.56      0.95 o
  -8   4   5       29.73       31.31      1.29 o
  -7   4   5        0.57        1.14      0.74 o
  -6   4   5        0.09       -0.43      0.43 o
  -5   4   5       40.83       37.61      1.37 o
  -4   4   5        0.89        1.97      0.53 o
  -3   4   5        7.19        3.84      0.54 o
  -2   4   5      199.64      187.43      3.00 o
  -1   4   5       67.88       65.40      1.41 o
   0   4   5      105.25       95.65      1.76 o
   1   4   5       41.43       40.29      1.06 o
   2   4   5       80.63       66.89      1.33 o
   3   4   5       10.60       10.60      0.55 o
   4   4   5       32.27       36.49      1.09 o
   5   4   5       48.09       47.08      1.32 o
   6   4   5       38.00       38.05      1.11 o
   7   4   5        0.51        0.31      0.51 o
   8   4   5       36.65       35.14      1.09 o
   9   4   5        0.47        1.62      0.53 o
  10   4   5        9.93       12.75      0.83 o
  11   4   5       16.94       21.47      0.96 o
  12   4   5        0.24        1.38      0.54 o
  13   4   5        8.19       11.11      1.51 o
  14   4   5       34.11       30.80      2.02 o
  15   4   5       20.04       22.72      2.02 o
 -16   5   5       16.78       20.88      1.40 o
 -15   5   5        1.31        1.24      0.78 o
 -14   5   5       14.15       16.41      1.13 o
 -13   5   5        0.92        1.96      0.65 o
 -12   5   5        5.56        4.50      1.20 o
 -11   5   5       11.91       12.20      0.99 o
 -10   5   5       70.06       68.70      2.05 o
  -9   5   5       68.28       80.30      2.05 o
  -8   5   5       13.23       15.22      1.09 o
  -7   5   5      181.93      193.09      4.73 o
  -6   5   5        2.47        1.41      1.77 o
  -5   5   5       14.79       15.94      1.21 o
  -4   5   5      161.91      159.90      4.00 o
  -3   5   5      179.31      162.72      3.27 o
  -2   5   5       83.03       75.17      2.12 o
  -1   5   5        4.11        2.02      0.58 o
   0   5   5       33.32       24.12      0.82 o
   1   5   5        3.81        1.36      0.31 o
   2   5   5       83.96       81.91      1.57 o
   3   5   5      179.99      172.19      2.50 o
   4   5   5      361.42      375.04      4.52 o
   5   5   5       49.42       44.14      1.16 o
   6   5   5      219.05      226.01      4.26 o
   7   5   5       29.21       28.34      0.98 o
   8   5   5       66.37       66.22      1.90 o
   9   5   5      124.08      129.26      3.00 o
  10   5   5        0.38       -0.13      0.65 o
  11   5   5       24.79       31.31      1.40 o
  12   5   5        0.02        1.01      0.71 o
  13   5   5        1.01       -0.76      0.76 o
  14   5   5        2.28        3.03      1.51 o
 -15   6   5        3.01        2.93      0.81 o
 -14   6   5        0.35        0.00      0.95 o
 -13   6   5       10.15       10.07      1.67 o
 -12   6   5       11.31       13.13      0.99 o
 -11   6   5        5.18        4.52      0.67 o
 -10   6   5       92.88       95.02      3.79 o
  -9   6   5       36.08       35.50      1.75 o
  -8   6   5       15.11       16.44      1.30 o
  -7   6   5       42.47       38.29      1.68 o
  -6   6   5       26.92       26.68      1.30 o
  -5   6   5       22.22       20.59      2.27 o
  -4   6   5       18.44       20.57      1.30 o
  -3   6   5        0.22        0.00      0.76 o
  -2   6   5       51.88       53.99      1.47 o
  -1   6   5       38.11       31.85      1.16 o
   0   6   5       10.03        5.76      0.69 o
   1   6   5       53.41       47.07      1.36 o
   2   6   5       23.27       23.72      0.98 o
   3   6   5        3.17        5.94      0.63 o
   4   6   5       89.56       86.98      1.77 o
   5   6   5       25.78       27.21      1.20 o
   6   6   5       12.60       14.48      1.00 o
   7   6   5        0.91       -0.05      0.62 o
   8   6   5        3.83        5.27      0.78 o
   9   6   5       20.41       22.18      1.09 o
  10   6   5        1.91        3.28      1.13 o
  11   6   5        2.29        3.82      0.78 o
  12   6   5       12.26       14.83      1.21 o
  13   6   5        1.04       -0.25      0.76 o
  14   6   5        2.59        1.51      0.71 o
 -15   7   5        5.89        5.37      0.95 o
 -14   7   5        0.39       -0.50      0.83 o
 -13   7   5        8.71        6.93      0.87 o
 -12   7   5        8.00        6.89      1.11 o
 -11   7   5        0.43        0.81      0.79 o
 -10   7   5        4.00        4.04      0.90 o
  -9   7   5       27.72       29.27      1.68 o
  -8   7   5        0.35        0.00      0.84 o
  -7   7   5       30.75       33.22      2.78 o
  -6   7   5        3.04        4.91      0.84 o
  -5   7   5        0.11        0.34      1.01 o
  -4   7   5       16.68       12.04      2.02 o
  -3   7   5       60.11       58.18      2.27 o
  -2   7   5       19.34       21.87      1.09 o
  -1   7   5       18.44       19.15      1.18 o
   0   7   5       58.96       53.58      1.42 o
   1   7   5       33.28       39.02      1.30 o
   2   7   5       17.58       14.49      0.74 o
   3   7   5       91.28       98.33      2.04 o
   4   7   5        3.96        3.79      0.55 o
   5   7   5       43.95       43.21      1.18 o
   6   7   5        6.85        5.68      0.65 o
   7   7   5       19.51       19.78      1.69 o
   8   7   5        2.01        2.60      0.78 o
   9   7   5      129.63      135.30      3.15 o
  10   7   5       52.85       52.68      1.78 o
  11   7   5        5.39        5.82      1.07 o
  12   7   5       43.94       48.88      1.94 o
  13   7   5       21.88       17.45      1.43 o
 -14   8   5        5.13        6.54      1.07 o
 -13   8   5        5.68        3.44      0.93 o
 -12   8   5        2.85        4.26      0.78 o
 -11   8   5        1.52        2.12      0.84 o
 -10   8   5        0.08        1.41      0.84 o
  -9   8   5        6.26        8.69      0.90 o
  -8   8   5       32.21       33.64      1.68 o
  -7   8   5        3.90        5.28      0.90 o
  -6   8   5        1.80        2.02      0.84 o
  -5   8   5       30.55       31.62      1.36 o
  -4   8   5        1.86        2.32      0.84 o
  -3   8   5       12.63       10.10      2.02 o
  -2   8   5      164.73      168.23      7.07 o
  -1   8   5       56.63       59.89      2.30 o
   0   8   5       76.57       76.90      4.32 o
   1   8   5       16.57       15.65      1.24 o
   2   8   5       54.66       48.07      2.00 o
   3   8   5        3.17        2.15      0.80 o
   4   8   5       15.39       19.16      1.24 o
   5   8   5       31.77       33.37      1.41 o
   6   8   5       21.52       21.45      1.15 o
   7   8   5        2.28        2.43      0.95 o
   8   8   5       25.92       24.66      1.94 o
   9   8   5        0.01        0.87      1.21 o
  10   8   5       22.88       24.24      2.52 o
  11   8   5        6.49       10.47      1.21 o
  12   8   5        0.45        0.10      0.84 o
  13   8   5        1.81        2.78      1.26 o
 -13   9   5        0.21        0.17      0.90 o
 -12   9   5        1.26       -0.61      0.84 o
 -11   9   5        0.88        0.20      0.84 o
 -10   9   5        3.76        2.52      1.51 o
  -9   9   5       77.27       89.06      2.90 o
  -8   9   5        0.01       -0.84      0.84 o
  -7   9   5       56.97       64.39      2.53 o
  -6   9   5        0.62        0.50      1.51 o
  -5   9   5        0.82        2.02      1.51 o
  -4   9   5       38.42       37.37      3.54 o
  -3   9   5      102.30      103.04      5.05 o
  -2   9   5       50.33       52.02      3.54 o
  -1   9   5       16.88       13.63      2.02 o
   0   9   5        5.10        2.74      0.78 o
   1   9   5        2.18        2.94      1.29 o
   2   9   5       67.16       65.25      2.33 o
   3   9   5        1.93        1.78      0.80 o
   4   9   5      112.37      113.77      2.74 o
   5   9   5       90.63       86.04      2.35 o
   6   9   5       72.79       77.00      2.18 o
   7   9   5        0.48       -0.84      0.84 o
   8   9   5        6.20        6.93      1.21 o
   9   9   5      101.93      109.60      5.05 o
  10   9   5       24.79       31.81      2.52 o
  11   9   5       23.49       32.32      3.03 o
  12   9   5       12.95       10.60      2.02 o
 -12  10   5        3.39        3.21      1.51 o
 -11  10   5        0.21        0.50      0.90 o
 -10  10   5        8.38        9.24      1.30 o
  -9  10   5        4.10        5.44      1.51 o
  -8  10   5        0.01        2.52      2.02 o
  -7  10   5        0.33        1.01      1.51 o
  -6  10   5        0.71       -1.51      1.51 o
  -5  10   5        3.81        8.08      2.02 o
  -4  10   5       15.58       14.64      2.52 o
  -3  10   5       46.60       41.41      3.54 o
  -2  10   5        0.98        3.03      1.51 o
  -1  10   5        1.63        0.22      1.21 o
   0  10   5       10.71        9.81      1.09 o
   1  10   5        6.15        3.64      0.95 o
   2  10   5       63.01       64.72      2.62 o
   3  10   5        3.35        1.98      0.86 o
   4  10   5        6.71        8.74      1.00 o
   5  10   5        2.57        1.84      0.86 o
   6  10   5        1.60        0.90      0.86 o
   7  10   5        1.12        0.50      1.21 o
   8  10   5       38.30       40.12      2.30 o
   9  10   5       12.55        9.74      1.58 o
  10  10   5       45.12       57.07      3.54 o
  11  10   5        0.02       -0.50      1.51 o
 -11  11   5        0.55        1.01      0.90 o
 -10  11   5       17.25       15.15      3.03 o
  -9  11   5        3.35        8.08      2.52 o
  -8  11   5        7.39        9.59      2.52 o
  -7  11   5       15.61       19.19      3.03 o
  -6  11   5        0.02        1.01      1.51 o
  -5  11   5        1.03        2.02      2.02 o
  -4  11   5        8.41        8.58      2.02 o
  -3  11   5       30.64       31.81      3.03 o
  -2  11   5        6.72        7.07      2.02 o
  -1  11   5       28.68       31.24      3.53 o
   0  11   5        2.26        0.04      0.78 o
   1  11   5       13.83       14.09      1.34 o
   2  11   5        7.62        5.31      0.96 o
   3  11   5        3.52        4.78      0.92 o
   4  11   5       14.32       14.11      1.24 o
   5  11   5        0.01       -1.46      1.46 o
   6  11   5        1.88        1.74      0.95 o
   7  11   5        0.09       -0.40      0.84 o
   8  11   5        0.57        1.51      1.77 o
   9  11   5       16.26       19.41      1.94 o
  10  11   5        2.12        2.96      1.21 o
 -10  12   5        0.32        1.01      2.02 o
  -9  12   5        0.07        0.00      2.02 o
  -8  12   5        4.72        8.08      2.52 o
  -7  12   5        3.54        4.04      2.02 o
  -6  12   5        5.00        7.07      2.52 o
  -5  12   5        4.09        6.06      2.02 o
  -4  12   5        0.66        1.51      2.02 o
  -3  12   5        5.81        4.54      2.02 o
  -2  12   5       16.05       10.60      2.52 o
  -1  12   5        6.24        7.07      2.02 o
   0  12   5        3.99        3.53      2.02 o
   1  12   5        0.14       -0.08      0.78 o
   2  12   5        4.80        3.43      1.04 o
   3  12   5        0.74       -0.25      1.01 o
   4  12   5        0.00       -0.41      0.95 o
   5  12   5        0.30        0.89      0.86 o
   6  12   5        0.65        0.00      0.95 o
   7  12   5        6.68        7.34      1.77 o
   8  12   5        1.48        0.65      1.21 o
  -8  13   5        0.54        1.01      2.02 o
  -7  13   5        2.06        3.53      2.52 o
  -6  13   5        0.88        0.50      2.02 o
  -5  13   5        4.87        5.05      2.02 o
  -4  13   5        0.00        0.00      2.02 o
  -3  13   5       13.56       16.16      3.03 o
  -2  13   5        9.11       10.60      2.52 o
  -1  13   5        0.30       -1.51      1.51 o
   0  13   5        0.00       -1.51      1.51 o
   1  13   5        5.29        7.39      1.16 o
   2  13   5       14.80       11.73      1.81 o
   3  13   5       13.40       13.18      1.40 o
   4  13   5       10.20       13.41      1.40 o
   5  13   5       24.77       23.13      1.54 o
   6  13   5        1.28        0.78      0.95 o
   7  13   5        0.00       -1.01      1.51 o
  -5  14   5        4.55        9.09      2.52 o
  -4  14   5       11.93       16.16      3.03 o
  -3  14   5       19.56       23.23      3.03 o
  -2  14   5        1.71        3.53      2.02 o
  -1  14   5        1.70        0.50      2.02 o
   0  14   5        1.27        0.39      1.58 o
   1  14   5        0.41       -0.05      1.04 o
   2  14   5       20.29       21.80      1.92 o
   3  14   5        3.83        1.72      1.04 o
   4  14   5       13.25       14.72      1.40 o
 -14   0   6       40.38       42.69      3.79 o
 -13   0   6        0.50        0.50      0.84 o
 -12   0   6        2.33        0.71      0.84 o
 -11   0   6        8.54        9.24      1.51 o
 -10   0   6        0.36        0.50      0.84 o
  -9   0   6        0.86        0.76      0.71 o
  -8   0   6       12.67       10.10      1.51 o
  -7   0   6        1.19       -1.01      1.01 o
  -6   0   6       68.57       66.67      3.03 o
  -5   0   6        5.90        6.06      1.01 o
  -4   0   6        1.91        2.02      1.01 o
  -3   0   6      288.11      301.22      9.10 o
  -2   0   6       26.09       22.72      2.02 o
  -1   0   6      506.40      505.22     11.16 o
   0   0   6        1.02       -0.84      0.84 o
   1   0   6       27.12       24.20      2.78 o
   2   0   6      483.62      461.40     10.30 o
   3   0   6        1.26       -1.01      1.01 o
   4   0   6        1.25       -1.01      1.01 o
   5   0   6       22.06       19.19      1.51 o
   6   0   6      103.90      108.60      4.04 o
   7   0   6      144.93      153.06      5.56 o
   8   0   6       77.59       76.77      3.54 o
   9   0   6       18.90       18.18      1.51 o
  10   0   6       14.74       23.73      2.02 o
  11   0   6       13.51       15.65      1.51 o
  12   0   6       19.77       24.74      2.02 o
  13   0   6        3.98        3.53      1.51 o
 -14   1   6        0.01        2.18      0.78 o
 -13   1   6        4.65        3.84      0.78 o
 -12   1   6        1.41        0.15      0.59 o
 -11   1   6        0.08       -0.45      0.59 o
 -10   1   6        9.43       10.06      1.02 o
  -9   1   6       14.84       18.89      0.99 o
  -8   1   6        1.90        3.98      0.54 o
  -7   1   6        0.01       -0.50      0.50 o
  -6   1   6        2.53        3.81      0.78 o
  -5   1   6        4.08        3.84      0.58 o
  -4   1   6        0.92        0.67      0.58 o
  -3   1   6      112.99      110.39      3.74 o
  -2   1   6        9.90        8.18      0.74 o
  -1   1   6       76.69       71.85      1.94 o
   0   1   6       10.56        7.87      0.78 o
   1   1   6       13.65       14.81      0.95 o
   2   1   6        1.07        1.07      0.65 o
   3   1   6        4.67        3.82      0.65 o
   4   1   6       23.37       24.67      1.24 o
   5   1   6        0.10       -0.34      0.58 o
   6   1   6       42.36       41.47      1.44 o
   7   1   6       37.58       39.42      1.59 o
   8   1   6        7.74        8.10      0.95 o
   9   1   6        0.22        2.02      1.01 o
  10   1   6      126.82      140.10      5.05 o
  11   1   6       34.01       33.36      1.79 o
  12   1   6        9.62       13.85      2.02 o
  13   1   6       15.36        9.51      1.26 o
 -14   2   6        0.00        0.07      0.73 o
 -13   2   6        0.77        0.74      0.78 o
 -12   2   6        1.80        0.88      0.87 o
 -11   2   6        0.18       -0.57      0.65 o
 -10   2   6       19.55       20.27      0.89 o
  -9   2   6        5.16        5.42      0.59 o
  -8   2   6       14.38       15.71      0.86 o
  -7   2   6        0.33       -0.18      0.54 o
  -6   2   6        5.80        4.28      0.54 o
  -5   2   6        4.89        5.69      0.65 o
  -4   2   6       46.68       48.16      1.86 o
  -3   2   6        1.95        5.15      0.65 o
  -2   2   6       15.47       13.79      1.34 o
  -1   2   6        3.08        5.40      0.56 o
   0   2   6        9.81        9.65      0.80 o
   1   2   6        3.32        2.70      0.54 o
   2   2   6       13.74       16.50      0.83 o
   3   2   6       19.14       19.59      0.89 o
   4   2   6       13.56       12.68      0.95 o
   5   2   6        4.94        5.05      0.65 o
   6   2   6        2.22        2.84      0.62 o
   7   2   6        0.43        0.91      0.66 o
   8   2   6        7.24        8.03      0.89 o
   9   2   6       16.71       16.14      0.99 o
  10   2   6       10.30       15.95      0.99 o
  11   2   6        6.92        8.11      0.96 o
  12   2   6        0.23        0.50      0.71 o
 -14   3   6        0.79        0.58      0.73 o
 -13   3   6        0.04       -0.30      0.59 o
 -12   3   6        2.21        0.14      0.73 o
 -11   3   6       11.34       12.65      1.09 o
 -10   3   6        0.68        0.63      0.65 o
  -9   3   6        5.18        3.03      0.73 o
  -8   3   6       19.13       21.72      1.09 o
  -7   3   6        3.54        3.26      0.59 o
  -6   3   6        9.96       10.05      0.62 o
  -5   3   6       21.61       19.87      0.86 o
  -4   3   6        3.24        2.36      0.58 o
  -3   3   6       70.91       76.23      2.63 o
  -2   3   6        8.18        6.28      0.65 o
  -1   3   6       28.82       25.57      1.09 o
   0   3   6       42.79       43.70      1.31 o
   1   3   6        0.47       -0.54      0.54 o
   2   3   6       49.19       45.42      1.60 o
   3   3   6       82.09       73.37      1.70 o
   4   3   6        1.64       -0.37      0.54 o
   5   3   6       20.31       19.77      0.89 o
   6   3   6       48.37       47.29      1.29 o
   7   3   6        0.79        1.14      0.62 o
   8   3   6        6.77        8.94      0.95 o
   9   3   6        0.04       -0.13      1.16 o
  10   3   6       38.91       50.72      1.89 o
  11   3   6        0.21       -0.25      0.71 o
  12   3   6        5.79        7.07      1.07 o
 -13   4   6        0.31       -0.81      1.01 o
 -12   4   6        7.59        5.17      1.21 o
 -11   4   6        2.87        2.25      1.77 o
 -10   4   6        1.16        2.24      0.73 o
  -9   4   6        0.01        0.00      0.65 o
  -8   4   6        1.78        2.67      0.73 o
  -7   4   6        0.09       -0.65      0.65 o
  -6   4   6       33.08       34.64      1.40 o
  -5   4   6        0.53       -0.87      0.87 o
  -4   4   6        0.03       -0.57      0.85 o
  -3   4   6      169.52      170.34      3.37 o
  -2   4   6       25.95       24.04      1.09 o
  -1   4   6      220.34      228.45      3.89 o
   0   4   6        0.56       -0.54      0.54 o
   1   4   6        5.01        3.74      0.62 o
   2   4   6      234.98      220.58      3.79 o
   3   4   6        0.42        0.46      0.54 o
   4   4   6        0.00        0.18      0.54 o
   5   4   6       22.48       20.90      0.89 o
   6   4   6       38.46       37.98      1.17 o
   7   4   6       67.32       78.48      1.80 o
   8   4   6       31.67       29.99      1.11 o
   9   4   6        9.14        8.10      1.21 o
  10   4   6        5.44        9.59      1.51 o
  11   4   6        4.33        7.07      1.51 o
  12   4   6        5.24        5.05      1.51 o
 -13   5   6        5.92        9.03      1.30 o
 -12   5   6        0.06       -1.01      1.01 o
 -11   5   6       10.25        9.35      1.30 o
 -10   5   6       17.45       18.08      1.30 o
  -9   5   6       50.91       52.25      2.14 o
  -8   5   6        8.45        5.62      0.78 o
  -7   5   6        9.98        6.42      0.87 o
  -6   5   6        4.17        4.04      0.83 o
  -5   5   6        0.02       -0.58      0.58 o
  -4   5   6        5.08        5.51      1.66 o
  -3   5   6       31.41       26.82      1.34 o
  -2   5   6        1.31        0.50      1.01 o
  -1   5   6       46.80       38.96      1.47 o
   0   5   6        0.07       -0.65      0.65 o
   1   5   6        6.97       10.03      0.99 o
   2   5   6       24.02       33.41      1.44 o
   3   5   6       69.70       67.35      2.58 o
   4   5   6       33.94       35.15      1.44 o
   5   5   6       24.36       21.62      1.24 o
   6   5   6        0.01        0.06      0.65 o
   7   5   6       17.60       19.31      1.16 o
   8   5   6       26.52       28.87      1.40 o
   9   5   6       21.72       25.07      1.58 o
  10   5   6       69.59       82.96      5.05 o
  11   5   6       48.91       50.00      3.03 o
 -12   6   6        5.60        5.02      2.02 o
 -11   6   6        1.66        1.01      0.90 o
 -10   6   6       77.09       80.52      2.90 o
  -9   6   6       17.16       22.00      2.52 o
  -8   6   6       45.33       46.30      3.03 o
  -7   6   6        1.21        0.10      0.84 o
  -6   6   6       18.62       15.45      1.09 o
  -5   6   6       17.20       17.47      2.33 o
  -4   6   6      135.45      136.39      3.04 o
  -3   6   6        7.63       13.87      1.48 o
  -2   6   6       31.31       28.06      1.50 o
  -1   6   6       18.99       23.24      1.19 o
   0   6   6       30.13       29.00      1.84 o
   1   6   6        5.75        5.89      1.23 o
   2   6   6       40.72       48.63      1.75 o
   3   6   6       62.79       71.61      3.07 o
   4   6   6       51.03       53.80      2.33 o
   5   6   6       11.23       13.41      1.50 o
   6   6   6       10.17       14.18      1.09 o
   7   6   6        1.27        1.40      0.78 o
   8   6   6       20.68       24.73      1.77 o
   9   6   6       45.81       53.97      3.79 o
  10   6   6       39.07       44.86      2.78 o
  11   6   6       19.64       21.71      1.43 o
 -12   7   6        0.77       -0.84      0.84 o
 -11   7   6       13.25       13.96      1.35 o
 -10   7   6        0.03        2.02      0.90 o
  -9   7   6       15.42       15.40      1.30 o
  -8   7   6        9.28       10.76      1.77 o
  -7   7   6        3.28        3.87      1.26 o
  -6   7   6        1.47       -0.20      0.84 o
  -5   7   6       18.68       19.84      1.09 o
  -4   7   6        0.01        0.63      0.65 o
  -3   7   6       20.50       19.20      1.09 o
  -2   7   6        0.55       -0.65      0.65 o
  -1   7   6        7.38        6.94      0.84 o
   0   7   6       30.03       35.02      1.46 o
   1   7   6        3.63        2.84      0.78 o
   2   7   6       62.94       63.95      2.09 o
   3   7   6      115.59      111.13      2.84 o
   4   7   6       16.48       15.59      1.13 o
   5   7   6       18.78       20.24      1.29 o
   6   7   6        8.12        8.15      0.99 o
   7   7   6       16.30       17.24      1.21 o
   8   7   6       21.47       27.04      2.52 o
   9   7   6        4.39        5.19      1.07 o
  10   7   6        0.38        2.27      1.07 o
 -11   8   6        0.01       -1.41      1.77 o
 -10   8   6        2.37        4.05      1.01 o
  -9   8   6        0.61        2.36      1.26 o
  -8   8   6        3.87        5.54      1.26 o
  -7   8   6        0.32        0.20      1.01 o
  -6   8   6        2.46        3.20      0.90 o
  -5   8   6        1.05       -0.19      0.65 o
  -4   8   6        2.12        1.92      0.98 o
  -3   8   6       23.68       19.00      1.09 o
  -2   8   6       20.80       23.23      1.31 o
  -1   8   6        5.77        2.17      0.69 o
   0   8   6        0.06       -0.21      0.62 o
   1   8   6        2.85        1.90      0.69 o
   2   8   6       21.66       18.60      2.02 o
   3   8   6        8.96       12.03      1.58 o
   4   8   6        0.70        0.17      1.01 o
   5   8   6       16.03       13.13      2.02 o
   6   8   6        0.16       -0.71      1.01 o
   7   8   6        2.24        2.42      1.77 o
   8   8   6        0.87        0.30      0.84 o
   9   8   6        0.68        1.51      0.84 o
 -10   9   6        9.77        9.35      1.30 o
  -9   9   6       20.74       23.19      1.77 o
  -8   9   6       16.03       15.87      1.35 o
  -7   9   6       13.33       11.07      1.51 o
  -6   9   6        8.75       12.25      1.77 o
  -5   9   6        0.80       -0.17      3.53 o
  -4   9   6       10.80       10.98      1.58 o
  -3   9   6        1.34        4.40      1.21 o
  -2   9   6        0.82        0.91      1.77 o
  -1   9   6        0.39       -1.01      1.26 o
   0   9   6        0.15       -0.25      1.77 o
   1   9   6        0.01       -0.25      1.07 o
   2   9   6       28.51       30.80      2.52 o
   3   9   6       20.09       16.16      2.02 o
   4   9   6        2.45        0.00      1.51 o
   5   9   6       21.92       18.18      2.02 o
   6   9   6       19.21       18.68      2.52 o
   7   9   6        0.54        0.00      1.51 o
   8   9   6        8.25       11.61      2.02 o
  -9  10   6        5.44        8.53      2.52 o
  -8  10   6       13.87       13.16      1.30 o
  -7  10   6        0.44       -0.17      0.90 o
  -6  10   6        6.56        4.04      2.02 o
  -5  10   6        6.00        8.58      2.52 o
  -4  10   6       31.12       38.88      3.53 o
  -3  10   6        3.76        7.25      1.77 o
  -2  10   6        0.56       -0.50      1.07 o
  -1  10   6       22.77       24.66      1.94 o
   0  10   6        9.13        2.96      1.21 o
   1  10   6        0.67       -0.92      0.95 o
   2  10   6        8.95       10.70      1.33 o
   3  10   6       19.01       19.19      2.52 o
   4  10   6       24.59       24.24      2.52 o
   5  10   6        1.19        1.51      1.51 o
   6  10   6        6.43       10.60      2.02 o
   7  10   6        0.74        0.00      1.51 o
  -7  11   6        2.11        6.56      2.52 o
  -6  11   6        0.45        1.01      1.51 o
  -5  11   6        3.97        8.08      2.52 o
  -4  11   6        2.27        3.53      2.02 o
  -3  11   6       11.70       13.26      1.58 o
  -2  11   6        0.87        2.31      1.21 o
  -1  11   6        3.25        4.04      1.77 o
   0  11   6        3.33        3.10      1.21 o
   1  11   6        0.84       -0.61      1.04 o
   2  11   6       26.87       26.69      2.36 o
   3  11   6       19.58       20.62      1.59 o
   4  11   6        3.84        0.00      1.51 o
   5  11   6        2.40       -0.50      1.51 o
  -4  12   6        1.79        2.02      2.02 o
  -3  12   6        0.78       -0.07      1.21 o
  -2  12   6        8.41       10.23      1.58 o
  -1  12   6        6.18       10.65      2.52 o
   0  12   6        0.00       -1.21      1.21 o
   1  12   6        3.05        3.04      1.09 o
   2  12   6        0.00        0.86      1.04 o
 -10   1   7        6.78        7.83      1.07 o
  -9   1   7        6.86        6.83      1.07 o
  -8   1   7        0.06        0.00      0.71 o
  -7   1   7        0.01       -0.71      0.71 o
  -6   1   7       14.99       14.21      1.07 o
  -5   1   7        0.32        0.00      0.71 o
  -4   1   7       14.51       13.13      1.07 o
  -3   1   7        1.04        1.26      0.71 o
  -2   1   7        0.14        0.50      0.71 o
  -1   1   7        0.27       -0.71      0.71 o
   0   1   7        6.69        5.51      2.02 o
   1   1   7        3.22        3.94      0.76 o
   2   1   7       16.48       19.01      1.21 o
   3   1   7        1.25        1.77      0.71 o
   4   1   7       20.95       15.94      1.07 o
   5   1   7        0.89        0.25      0.76 o
   6   1   7        5.21        4.04      0.84 o
   7   1   7        1.89        2.84      0.76 o
   8   1   7       20.98       26.01      1.43 o
   9   1   7        2.17        7.07      1.07 o
 -10   2   7       18.60       24.74      2.02 o
  -9   2   7        3.35        3.53      1.01 o
  -8   2   7        5.65        6.56      1.51 o
  -7   2   7       15.11       13.30      1.51 o
  -6   2   7        0.18       -0.50      0.71 o
  -5   2   7       10.76       10.63      1.07 o
  -4   2   7       46.48       46.47      1.79 o
  -3   2   7       37.17       44.49      1.79 o
  -2   2   7       15.03        6.81      1.77 o
  -1   2   7        2.22       -0.71      0.71 o
   0   2   7        6.26        3.31      1.51 o
   1   2   7       38.98       43.19      1.79 o
   2   2   7       12.66       10.36      1.07 o
   3   2   7       62.37       72.74      2.50 o
   4   2   7        2.24        1.77      0.76 o
   5   2   7        1.95        1.01      0.71 o
   6   2   7       14.27       16.91      2.02 o
   7   2   7        3.52        4.63      1.26 o
   8   2   7        5.03        4.42      1.26 o
 -10   3   7        1.27        2.02      1.01 o
  -9   3   7        3.14        2.52      1.01 o
  -8   3   7        0.07       -1.01      1.01 o
  -7   3   7        0.92        0.00      1.01 o
  -6   3   7        3.06        1.51      1.01 o
  -5   3   7        1.83        2.52      1.01 o
  -4   3   7        5.73        6.06      1.01 o
  -3   3   7        3.64        4.10      0.71 o
  -2   3   7       31.97       32.96      1.46 o
  -1   3   7        1.29        0.20      0.67 o
   0   3   7        2.70        1.01      0.67 o
   1   3   7        5.00        4.25      0.67 o
   2   3   7        8.67       11.47      1.46 o
   3   3   7        8.81        9.40      1.07 o
   4   3   7        4.15        2.27      0.76 o
   5   3   7        9.95        5.74      1.07 o
   6   3   7        4.04        3.43      0.84 o
   7   3   7        7.87        6.56      1.26 o
   8   3   7       35.10       39.64      1.79 o
 -10   4   7        0.89       -0.50      1.51 o
  -9   4   7        0.05       -0.50      0.71 o
  -8   4   7        0.54       -0.84      0.84 o
  -7   4   7        0.67       -0.30      0.84 o
  -6   4   7        8.51        7.57      1.07 o
  -5   4   7        2.87        3.23      0.84 o
  -4   4   7        4.47        7.39      1.51 o
  -3   4   7       19.43       27.24      1.77 o
  -2   4   7       18.99       22.11      1.29 o
  -1   4   7        6.15        9.07      1.31 o
   0   4   7       27.08       31.54      2.20 o
   1   4   7        9.05        8.09      0.99 o
   2   4   7       43.51       46.37      1.75 o
   3   4   7       12.51       11.36      1.30 o
   4   4   7        2.29        2.43      1.51 o
   5   4   7        4.80        6.95      1.21 o
   6   4   7        0.00       -1.01      1.01 o
   7   4   7       35.40       35.35      2.52 o
   8   4   7        0.68        3.03      1.51 o
  -9   5   7        0.31        0.20      0.84 o
  -8   5   7        0.00       -0.84      0.84 o
  -7   5   7        0.00       -0.25      0.76 o
  -6   5   7        5.24        4.37      1.01 o
  -5   5   7        0.05       -0.76      0.76 o
  -4   5   7        2.68        2.12      0.84 o
  -3   5   7        3.94        7.83      1.07 o
  -2   5   7       19.40       25.72      1.44 o
  -1   5   7        9.47        9.65      1.13 o
   0   5   7        1.87        0.93      0.81 o
   1   5   7        0.01       -0.12      0.78 o
   2   5   7        0.67        1.13      0.78 o
   3   5   7        3.38        4.17      0.95 o
   4   5   7        1.81       -0.40      0.84 o
   5   5   7        1.31        1.41      0.84 o
   6   5   7        1.72        0.50      1.01 o
   7   5   7       15.99       20.20      2.02 o
  -8   6   7        0.02       -0.84      0.84 o
  -7   6   7        1.13       -1.01      1.01 o
  -6   6   7        0.28        0.30      0.84 o
  -5   6   7        6.30        7.97      1.21 o
  -4   6   7        2.14        3.35      0.84 o
  -3   6   7        0.42        1.51      0.84 o
  -2   6   7        0.70        1.92      0.84 o
  -1   6   7        1.34        1.21      0.84 o
   0   6   7        4.69        3.70      0.84 o
   1   6   7        0.06       -0.81      0.84 o
   2   6   7        5.36        4.57      1.07 o
   3   6   7        5.06        5.10      1.07 o
   4   6   7        0.22        0.30      1.01 o
   5   6   7        1.81        0.81      0.84 o
   6   6   7        1.49        2.78      1.07 o
  -7   7   7        1.93        3.61      1.51 o
  -6   7   7        0.29       -0.81      1.01 o
  -5   7   7        0.94        0.40      0.84 o
  -4   7   7        0.25        0.71      0.84 o
  -3   7   7        0.00        1.62      1.77 o
  -2   7   7       42.90       39.57      3.54 o
  -1   7   7        1.94        0.91      0.84 o
   0   7   7        0.16       -1.01      1.01 o
   1   7   7        0.09       -0.30      1.51 o
   2   7   7        2.11        2.02      0.84 o
   3   7   7        3.90        3.79      1.07 o
   4   7   7       10.35        8.97      1.21 o
   5   7   7        6.24        3.28      1.07 o
  -5   8   7        3.39        4.04      1.07 o
  -4   8   7       15.79       21.33      1.58 o
  -3   8   7       31.39       39.49      1.94 o
  -2   8   7       26.35       36.20      1.94 o
  -1   8   7        4.54        5.94      1.21 o
   0   8   7       19.89       23.54      1.58 o
   1   8   7       18.71       16.08      1.30 o
   2   8   7       44.05       46.97      2.05 o
   3   8   7        9.08        7.18      1.21 o
  -1   9   7       17.64       17.67      2.52 o
 
